# Supplementary material for: Exploring potential therapeutic agents for lipopolysaccharide-induced septic cardiomyopathy based on transcriptomics using bioinformatics
Source: Sci Rep. 2023 Nov 23;13:20589. doi: 10.1038/s41598-023-47699-0 (PMC10667505; doi:10.1038/s41598-023-47699-0)
Supplement: Supplementary file 3 — Supplementary Table 1. [file 41598_2023_47699_MOESM3_ESM.xlsx]

## Sheet: Sheet1
Geneid	LPS_01	LPS_02	LPS_03	LPS_04	LPS_05	Ctrl_01	Ctrl_02	Ctrl_03	Ctrl_04	Ctrl_05	logFC	logCPM	F	PValue	FDR
Zc3h12d	0.298334	0.0943231	0.659626	0.358801	0.168989	0.100373	0.11474	0.131617	0.124935	0.0726524	1.09603	-0.379292	8.02078	0.0164219	0.155607
Adgb	0.543972	0.0495724	0.214786	0.145876	0.038063	0.00811565	0.0188445	0.0377304	0.0463486	0.0555391	2.13492	-0.337067	9.01463	0.0122045	0.14995
Stx11	5.86288	0.930465	3.82513	3.54768	1.2103	1.02248	1.43809	1.19973	0.792494	1.22453	1.01789	1.93497	6.7593	0.0249547	0.170699
Cited2	75.7883	12.7592	26.6812	38.4491	14.0813	9.6797	14.871	12.9839	16.3533	9.4811	1.01628	5.38388	6.41303	0.0281231	0.175865
Tnfaip3	4.11765	0.854348	4.55677	7.22541	1.05687	0.734307	0.627895	0.948296	1.19818	0.997063	1.52314	2.28424	10.9995	0.00700138	0.135152
Ctgf	128.123	6.24441	13.0856	19.708	7.5733	7.88111	10.4236	8.23994	3.36069	6.45411	1.87533	5.69031	5.86576	0.0341823	0.189658
Lrrc14b	1.98979	4.83832	2.7543	3.7748	5.04354	5.03559	8.19255	7.21194	6.44693	6.20105	-1.10287	3.80732	12.3863	0.00490592	0.133283
Mthfd1l	6.19888	1.292	1.27571	1.51905	1.61077	0.85479	0.588358	0.780608	0.82815	0.822617	1.27162	2.49333	8.30411	0.0151252	0.153508
AC135026.1	6.24234	6.58886	6.67253	2.45603	2.57035	7.18542	13.0083	10.1916	4.63685	8.33442	-1.14331	0.752688	9.48958	0.0106255	0.143995
AABR07001519.1	1.01846	2.25401	1.22542	1.6248	1.60214	2.97616	3.57267	2.15379	2.35177	2.44983	-1.0852	1.20023	13.3216	0.00391012	0.128388
Lilrc2	7.67192	0.625298	4.19737	3.6007	0.581684	0.330732	0.358381	0.256268	0.209869	0.141459	3.24137	0.73095	24.0341	0.00048969	0.102394
Nilr1	5.07552	0.24584	2.09296	1.0736	0.364214	0.303402	0.241542	0.53735	0.505381	0.278078	1.81802	1.36087	7.04445	0.0226637	0.166421
Lilrb3l	8.80909	1.60515	4.57939	4.07388	1.12758	1.45929	1.8695	0.918448	0.835533	0.836999	1.35929	3.59917	8.78127	0.0130825	0.150984
LOC103690016	1.24475	2.63748	2.11001	3.06602	2.26305	2.68984	4.69421	4.28362	3.33511	3.66339	-1.02575	3.65109	16.5218	0.00192276	0.118216
Zim1	0.11674	0.226069	0.0687374	0.0649024	0.245908	0.240568	0.541412	0.372809	0.290631	0.546135	-1.68283	-0.0940656	11.3678	0.00635511	0.134252
Sbk2	0.0764369	0.486357	0.157523	0.892408	0.473562	0.726992	1.57554	0.732303	0.761176	0.518244	-1.33841	0.686903	5.59005	0.0378294	0.195531
Lilrb4	5.72411	1.37828	4.64991	4.25788	1.05077	0.520897	0.827157	1.00253	0.54379	0.344974	1.97664	1.63421	21.9387	0.000693292	0.102394
Ttyh1	0.204561	0.27487	0.240894	0.219331	0.340373	0.342793	0.507696	0.524047	0.335101	0.467592	-1.05329	0.202898	14.3913	0.00300712	0.126761
Inafm1	0.318006	0.536229	0.427988	0.387272	0.465341	1.30584	0.784796	0.833273	0.877376	0.722803	-1.38352	0.108521	22.7319	0.000592373	0.102394
Slc1a5	4.70999	0.469712	0.951663	1.29793	0.404583	0.703912	0.432658	0.393028	0.433536	0.398481	1.33212	1.40317	5.01732	0.0470345	0.210612
Ptgir	5.58711	0.953391	2.95154	2.19175	0.976976	0.662169	0.630398	0.769622	0.858752	0.750534	1.37931	2.37398	12.1229	0.00523908	0.134166
Cd3eap	69.6646	8.76462	20.2112	13.9023	9.96976	9.47143	7.92773	9.03836	9.58702	7.48076	1.10797	4.97824	5.09606	0.0456195	0.208063
PVR	19.4713	1.45942	7.17852	3.92594	1.82205	1.48812	1.30877	1.35715	1.31617	1.1378	1.94181	2.97348	10.8799	0.00722796	0.136272
Plaur	23.4152	1.23732	6.53207	2.36466	1.45611	0.750682	1.52358	2.00351	1.27027	1.37945	1.93116	1.96549	6.82097	0.0244364	0.170308
Adck4	9.67087	1.96948	6.64123	7.18866	1.8599	1.87631	2.05842	1.69616	1.94124	1.40733	1.18437	2.80115	10.6181	0.00775507	0.136323
Shkbp1	0.551362	0.452675	0.649293	0.484521	0.299721	0.180439	0.0837959	0.218458	0.22542	0.192942	1.06589	-0.227471	13.6265	0.00358923	0.128388
Gmfg	46.8077	18.6398	34.3518	47.9036	18.6618	10.0522	13.3045	15.4222	15.1176	9.67388	1.00505	3.60584	19.0009	0.00117659	0.108978
LOC103689986	7.47366	1.79354	4.30209	3.90473	2.28246	1.35395	1.92419	1.3651	1.13347	1.31171	1.09546	2.14285	13.1132	0.00410935	0.128388
LOC100361913	27.7295	5.4338	15.579	14.1638	7.4159	4.54211	5.91981	3.80328	3.20765	4.23015	1.30061	2.72859	14.3394	0.00308731	0.126761
Dpf1	1.45416	0.127038	0.675962	0.106375	0.303467	0.194112	0.0901457	0.0940049	0.138572	0.145294	1.6178	-0.356832	5.89997	0.0337601	0.188993
Spred3	2.23287	0.201486	0.756112	0.362291	0.180491	0.145833	0.191886	0.103582	0.104107	0.0103958	2.35538	-0.053732	9.50488	0.0105789	0.143995
Atp4a	0.0906669	0.236493	0.205915	0.676893	0.468638	0.583102	0.29749	0.617271	1.03968	0.899253	-1.36142	0.927634	7.11048	0.0221699	0.165959
Hamp	257.06	1.65784	58.0001	12.4243	0.618787	4.19555	1.98518	3.55761	3.54139	1.21891	4.07728	3.40222	9.59654	0.0103044	0.142975
Fxyd5	31.5154	11.9235	26.0136	20.9104	10.8371	6.36144	6.65038	6.47643	6.70672	6.34467	1.24735	3.62994	35.2801	0.000103149	0.0909806
Siglec10	0.666003	0.0455868	0.371934	0.282473	0.0680609	0.0174141	0.0404354	0.0134933	0.0663014	0.0148965	2.80132	-0.948041	14.5182	0.00296498	0.126761
Siglec5	5.8985	0.827389	7.06357	5.92124	0.428233	0.337131	0.606684	0.318369	0.441229	0.342466	2.82394	2.34686	20.4367	0.000902637	0.105119
Siglec8	3.90282	0.461081	1.03042	1.5289	0.523177	0.0704527	0.261746	0.0682378	0.184413	0.346538	2.59282	0.352284	15.9235	0.00218023	0.118216
Lrrc4b	2.24058	5.12468	3.02108	5.98291	4.64847	10.4782	7.26966	11.8102	7.68121	7.71644	-1.39132	4.2371	20.758	0.000852158	0.104534
Aspdh	0.315181	0.453407	0.0371163	0.19275	0.515511	1.19908	0.445481	0.727799	0.608708	0.940252	-1.59951	-0.194092	7.53319	0.019297	0.159929
Mybpc2	4.93927	1.06731	3.89218	3.42228	1.23622	0.919294	1.42548	0.971886	0.867602	1.02631	1.06644	2.73783	10.2893	0.00848356	0.138246
Hrc	181.873	698.209	209.36	381.166	587.083	807.693	678.186	681.531	811.868	752.801	-1.08122	10.6199	6.27261	0.0295449	0.178587
Ppfia3	0.213763	0.3976	0.230307	0.227572	0.410271	0.674818	0.637485	0.73293	0.669767	0.685806	-1.46185	1.38183	23.2913	0.000552505	0.102394
Hsd17b14	2.57065	0.336462	1.52989	0.614697	0.493203	0.210318	0.162786	0.135804	0.300283	0.299855	1.90963	-0.858508	11.8822	0.00556744	0.134166
Kcnj11	2.22206	5.9997	2.87841	3.81318	5.67555	8.13426	7.85172	8.6391	6.36565	6.21105	-1.09988	4.21774	10.5215	0.00796107	0.137206
LOC691143	6.14415	0.838234	11.8293	15.3766	0.950399	0.454782	0.525846	0.593305	0.666985	0.520036	3.16812	4.25401	22.3747	0.000643692	0.102394
Aldh1a3	0.0929436	0.470171	0.23454	0.177163	0.223751	0.202054	0.539546	0.978511	0.721211	0.504128	-1.54935	0.611603	9.46871	0.0106896	0.143995
Synm	118.369	17.9867	59.5136	51.3059	24.5837	18.1209	21.9009	17.3351	19.8534	24.2339	1.01432	8.0006	7.06484	0.0225098	0.166135
Abhd2	11.3751	1.22924	4.01603	2.47033	1.5306	1.39462	1.21682	1.40808	1.15314	1.79553	1.16215	2.38188	5.14363	0.0447894	0.206437
Fsd2	10.6853	28.678	11.3283	30.7265	31.1294	42.3335	50.3851	50.8094	45.5972	39.3826	-1.27865	6.80815	12.0454	0.00534222	0.134166
Mogat2	0.218804	0.484249	0.24251	0.372092	0.574133	0.701843	0.77315	0.619705	0.963221	0.795851	-1.286	0.137217	12.5813	0.00465156	0.13262
P2ry6	1.96007	0.141236	0.526058	0.628487	0.370519	0.0462444	0.118117	0.250827	0.286111	0.276912	1.49317	0.147284	5.47258	0.0395255	0.199176
Olr59	0.0784926	0.373492	0.166382	0.0872771	0.357915	0.179171	0.508486	0.478193	0.549522	0.476835	-1.25745	0.0460146	5.32217	0.0418337	0.202141
Nrip3	3.20286	0.554189	1.51555	0.712262	0.432943	0.280624	0.342952	0.326162	0.379575	0.366399	1.52266	1.54456	10.5933	0.00780721	0.136323
Crym	4.01294	2.72635	0.6594	3.69416	2.8123	15.2905	8.44195	7.90468	2.79366	4.73795	-1.79713	2.78339	11.3836	0.00632895	0.134166
Igsf6	8.45737	1.38153	5.71488	7.48951	1.58689	1.05974	1.42307	1.40484	1.55559	0.884692	1.53276	2.63636	13.4314	0.00380974	0.128388
Chp2	0.606135	2.90094	1.035	1.17945	2.98921	2.28677	2.99851	3.51402	3.6582	3.38631	-1.07079	1.97297	4.98306	0.047667	0.211825
Coro1a	7.49081	1.39968	5.6933	6.9071	1.53246	0.962412	1.60569	2.00241	1.56069	1.37213	1.18918	2.15963	8.87456	0.0127227	0.150723
Mvp	71.3503	24.3735	104.638	100.596	24.0044	20.2915	24.8624	23.2658	22.2896	25.7318	1.03536	7.19478	10.7106	0.00756376	0.136323
Prrt2	0.195574	0.360699	0.285148	0.207107	0.295418	0.200774	0.822701	0.613127	0.831865	0.363703	-1.35045	0.128242	11.0872	0.00684058	0.135013
Itgal	2.40616	0.986767	3.19726	6.12638	1.27406	0.909716	0.927091	0.944752	1.01623	0.621479	1.22984	2.91388	11.6517	0.00590511	0.134166
Prss53	0.418671	0.525901	0.639611	0.603926	0.538401	0.803572	0.812996	0.711597	1.09267	0.920626	-1.00205	0.574402	24.4486	0.000447183	0.102394
Itgad	3.00822	0.578784	1.96886	2.02037	0.515476	0.391068	0.462932	0.543651	0.353986	0.245979	1.60034	2.75769	15.5542	0.00235965	0.12155
Lrrc27	3.37492	5.26831	4.26051	5.64394	10.3219	14.9167	12.3494	12.0181	12.5145	13.2581	-1.43744	4.6483	18.7357	0.00123744	0.108978
Cyp2e1	0.549991	2.25293	1.22718	1.18017	1.18603	2.01897	1.64792	2.53148	3.62217	2.28186	-1.18919	2.19771	9.47193	0.0106797	0.143995
Tnnt3	3.10725	8.89555	7.83766	5.88464	7.82951	10.0671	10.0351	14.9904	13.2603	7.78536	-1.02423	3.39715	10.6379	0.0077135	0.136323
Syt12	1.33719	0.0561029	0.611969	0.281866	0.106796	0.0964403	0.0746447	0.149453	0.0535473	0.0756232	1.97033	-0.0563853	7.58554	0.0189733	0.159697
Gal3st3	0.164784	0.433075	0.473003	0.767258	0.449202	0.809754	0.703576	0.789356	0.721027	0.681516	-1.03638	0.472778	10.5854	0.00778128	0.136323
Fosl1	19.2022	1.25609	1.14576	0.991684	1.21897	1.09674	1.00274	1.02243	0.831872	0.718299	1.98313	2.13657	5.38464	0.0408556	0.200489
Ccdc88b	7.28084	1.23545	4.27679	5.43415	1.61916	1.03569	1.05917	1.54098	1.44201	1.60699	1.14955	3.65213	9.28631	0.0112695	0.147254
Lrrn4cl	0.0605318	0.117221	1.1138	0.395424	0.150009	0.0383813	0.106946	0.118959	0.0730654	0.0492488	1.74855	-0.663975	6.59233	0.0264256	0.171487
Fen1	8.74273	2.31273	6.03114	3.76192	2.23584	1.81065	1.70611	1.28098	1.68598	1.91928	1.05913	2.6786	11.3854	0.00632606	0.134166
AABR07006258.1	16.5773	4.80676	12.4751	7.34345	4.61344	3.26014	3.28905	2.3519	3.69164	3.60624	1.10474	1.57276	12.7342	0.00450371	0.131218
Ms4a6bl	0.724917	0.891313	1.25206	1.7733	1.42121	0.408575	0.417433	0.39573	0.272228	0.174754	1.52487	0.103475	22.5872	0.000606994	0.102394
Ms4a6c	2.96008	2.47339	12.0226	10.7473	3.59296	2.60467	1.77883	1.98854	1.27607	1.08129	1.41947	1.4593	11.7462	0.00576382	0.134166
Ms4a6a	2.1171	0.557797	3.27021	3.28138	1.03569	0.685721	0.755641	0.504314	0.475693	0.278381	1.49026	1.53119	14.1489	0.00322434	0.128211
Cntf	1.52007	0.454618	4.01555	2.62665	0.570144	0.338643	0.532284	0.161475	0.595076	0.37882	1.72361	0.172418	10.6436	0.00770166	0.136323
Psat1	0.700026	0.0968297	0.62764	0.336114	0.220792	0.14123	0.0936957	0.109432	0.172835	0.0862944	1.30042	-0.46153	8.54576	0.0140197	0.15183
Tmem2	10.2515	1.98416	4.80475	4.64725	1.64068	1.73283	1.96081	1.83121	1.53709	1.31529	1.07795	4.35861	8.01827	0.0165321	0.155995
Rcl1	7.62007	1.09769	4.36463	2.53685	1.58223	1.17789	0.987809	1.43549	1.2409	1.2913	1.07988	2.43732	7.07752	0.0224147	0.165985
Jak2	36.6937	6.32597	46.1295	18.7823	5.90407	4.91634	5.51714	5.18838	5.41038	5.341	1.64958	5.87568	13.565	0.00369169	0.128388
Pdcd1lg2	0.707466	0.644716	0.294044	0.879187	0.591286	0.703657	1.56853	2.00371	1.2893	0.978137	-1.36541	0.744611	15.4963	0.00238936	0.122473
Ifit1bl	8.85885	1.31815	2.97056	4.76375	1.2701	1.73908	1.22618	0.826221	0.712876	0.825275	1.43837	2.34231	8.58549	0.013878	0.15183
Rrp12	86.9072	8.88496	23.614	17.2875	10.3274	7.91796	7.68848	7.06311	6.0106	9.41541	1.55043	6.19972	8.23945	0.0154304	0.153508
Ankrd2	230.494	0.802181	21.3767	13.5547	0.659931	0.375222	0.243954	0.465185	0.14286	0.658002	6.70651	5.11307	17.698	0.00151449	0.116234
Hoga1	2.19522	0.407206	2.24144	1.55201	0.55345	0.160915	0.597832	0.324181	0.398229	0.357895	1.49012	0.54127	11.3987	0.00630414	0.134166
Loxl4	3.82024	0.496847	2.01638	1.79388	0.626121	0.250915	0.412318	0.388842	0.560331	0.594388	1.56845	1.57419	11.2413	0.00656865	0.13461
Kazald1	0.332514	0.459944	0.717887	0.616213	0.878968	0.913626	0.685388	1.38862	0.752558	1.18735	-1.03036	0.463796	10.0672	0.00898515	0.139965
Tdrd1	0.0525671	0.21329	0.0206346	0.0487084	0.303966	0.316646	0.237344	0.430443	0.253806	0.389671	-1.51743	0.382938	5.04469	0.0465367	0.209631
Grk5	40.0645	7.69385	41.5122	26.0175	7.72524	7.72707	9.97791	10.1728	8.04659	8.97216	1.01235	5.16089	7.08499	0.022359	0.165985
Litaf	13.8972	2.66677	14.3553	8.05002	2.44861	2.50855	2.18801	1.94375	2.37561	2.24393	1.43187	3.39973	12.7001	0.00454129	0.131547
Mefv	1.18343	0.450602	0.472035	1.80402	0.756841	0.613209	0.232316	0.26258	0.261118	0.248475	1.15278	1.10009	7.4529	0.0198066	0.160755
Tnfrsf12a	59.1798	3.22788	11.2121	12.1953	4.46452	3.31442	3.38078	3.3478	1.77457	3.62002	2.14125	3.19141	9.78164	0.00977563	0.142846
Rpl3l	46.2462	102.941	33.4777	66.5404	110.257	165.319	124.583	124.572	124.129	121.42	-1.10992	7.19529	8.2342	0.0154556	0.153508
Hba-a3	2.40963	1.3912	2.28244	1.10667	2.23283	0.398575	5.79974	10.0372	2.40273	3.69366	-1.54657	0.551786	6.54064	0.026902	0.172219
Npm1	1157.94	247.963	733.891	634.288	235.048	239.309	200.045	206.216	205.548	180.152	1.13142	9.21199	11.0477	0.00691253	0.135152
Timd2	0.901904	0.748524	1.47513	4.30386	0.459434	0.285934	0.0885252	0.393877	0.0907209	0.271775	2.33793	0.560511	14.9366	0.00270054	0.126559
Irgm	3.72389	1.40656	8.09237	9.12047	1.31906	2.80825	1.34509	1.31729	1.23461	1.22807	1.09655	2.68553	5.30525	0.0421034	0.202894
Btnl9	1.69603	2.8934	1.59782	3.31594	4.17506	2.36588	7.85747	9.76318	7.40408	6.79216	-1.57802	3.01987	14.6056	0.0029073	0.126761
LOC103690013	7.51973	0.896131	4.42768	3.85906	1.43348	1.46708	1.02197	1.13677	0.837855	1.25499	1.23936	0.80836	7.65782	0.0185369	0.158804
LOC24906	0.99372	0.0529944	1.02923	0.692246	0.142417	0.151828	0.141018	0.0705863	0.173419	0.116891	1.69439	-0.62008	7.18367	0.0216374	0.164273
Drc3	2.52722	7.97848	2.21748	6.15732	9.98383	8.93904	10.36	10.3957	9.5702	10.7914	-1.01673	3.93267	5.17696	0.044219	0.205395
Dhrs7c	2.25119	16.1705	4.65095	7.22396	17.8328	22.2876	20.1425	19.3652	21.1903	20.1795	-1.29502	4.21888	5.71315	0.0361457	0.192467
Cd68	6.75441	2.12407	7.37834	11.0339	2.44124	1.37783	1.72763	1.24555	1.53005	1.63045	1.55028	2.06491	20.7043	0.000860359	0.104534
Asgr2	0.0600065	0.564419	0.211994	0.233527	0.743536	1.0273	0.883479	1.68045	0.633774	0.537036	-1.59838	0.134058	6.6818	0.0256249	0.170858
Cxcl16	18.8479	6.41745	23.0027	19.8727	5.61808	3.97803	4.70388	5.62081	4.15236	4.51818	1.25334	3.89935	18.5217	0.00128927	0.112038
Zmynd15	3.02859	0.509618	3.22641	2.62112	0.990404	0.801788	0.43211	0.736314	0.480515	0.635069	1.30707	1.8281	11.1528	0.0067232	0.135013
Eno3	44.0642	60.0373	45.6498	32.5239	71.7395	137.345	84.5749	91.0621	106.091	114.265	-1.34258	6.9077	19.9142	0.000992533	0.105119
Scimp	2.53595	0.453316	1.2405	1.40988	0.174034	0.59371	0.459532	0.306691	0.141279	0.190455	1.36288	-0.241066	5.07111	0.0460621	0.208783
Tlcd2	0.456886	0.141093	0.475475	0.48439	0.0842604	0.0538971	0	0.0417622	0.0513013	0.0922106	2.30705	-1.27598	13.372	0.00386006	0.128388
Ccl2	70.2701	0.655195	7.35285	12.0598	0.106713	0.409554	0.824185	1.77183	0.714685	0.70069	3.92592	2.77368	9.62588	0.0102184	0.142975
Ccl7	9.67637	0.117024	1.89918	2.85151	0.0524149	0	0.0622801	0.259785	0	0.172081	4.33569	0.224334	11.3033	0.00646297	0.13461
Ccl3	9.67769	0.295652	1.57315	1.84848	0.235417	0.0752922	0.24476	0.320871	0.286664	0.257629	3.08646	0.0759989	10.7341	0.00751602	0.136323
Lrrc59	112.242	20.8916	69.4371	36.2951	21.0918	18.6733	18.6473	18.299	18.316	18.6273	1.08168	6.50586	8.25622	0.0153506	0.153508
Itga3	10.2585	1.61662	4.32526	2.8058	1.62522	1.0628	1.13277	1.25101	1.35434	1.3364	1.3534	3.59624	9.9187	0.0094049	0.142044
Arl5c	0.543187	0.27478	1.02347	1.13893	0.169226	0.098405	0.146238	0.228747	0.168598	0.11785	1.59138	-0.826966	12.0664	0.00526793	0.134166
Meox1	4.21663	1.24068	4.60679	3.06245	1.08724	1.11272	0.889956	0.993918	0.706088	0.779996	1.23709	1.67214	14.3823	0.00305741	0.126761
Adam11	0.213346	1.0132	0.774656	0.662246	1.30415	4.047	2.02078	2.55932	1.79192	2.38189	-1.95709	2.21006	17.8235	0.00147732	0.116234
Wnt9b	0.566997	0.19384	0.68399	0.102513	0.146224	0.0350746	0.0923022	0.0271775	0.133541	0.120016	1.64306	-0.0162292	7.8024	0.0176995	0.158804
Arf2	42.0029	9.12689	15.9489	10.3875	8.90235	6.46673	6.2981	5.80191	6.42939	8.04021	1.01247	4.61471	6.80374	0.0245799	0.170385
Abca5	2.76014	0.744958	1.6797	0.982468	0.955118	0.282793	0.634345	0.673904	0.594212	0.392534	1.10484	2.29255	10.6114	0.00776913	0.136323
Slc39a11	1.10118	0.496732	1.24721	0.803279	0.590977	0.311309	0.256099	0.310137	0.347112	0.319564	1.07048	0.838321	26.3128	0.000334729	0.102394
Cd300a	1.79045	0.381016	2.21659	1.78664	0.819151	0.436641	0.405552	0.699218	0.193952	0.572725	1.1635	-0.164948	7.70857	0.0182288	0.158804
Smim5	0.170731	1.08633	0.854485	0.569514	1.56548	1.8674	4.75085	4.25697	3.34883	4.35242	-2.37185	1.39963	21.0717	0.000806061	0.103677
Gm11744	1.56059	8.97998	3.67554	8.50267	13.3039	12.8637	13.6021	15.9479	13.9395	16.5907	-1.26005	0.772947	6.39433	0.0283076	0.176294
Socs3	24.7639	2.10352	3.92512	3.4745	1.67782	0.858575	1.84026	2.14932	1.10011	1.15818	1.95803	1.77684	7.75557	0.0179657	0.158804
Gcgr	0.268084	0.748092	0.590222	0.738736	0.58926	0.931214	1.4827	2.05012	0.57684	0.8851	-1.31298	0.867995	11.5445	0.00607038	0.134166
Sectm1b	1.95665	0.814629	8.46389	22.101	1.037	0.0982693	0.114091	0.152288	0.0935364	0.231172	5.09144	1.7368	28.8143	0.000238891	0.102394
Samsn1	10.5964	1.38153	6.06465	8.53737	1.39227	0.930146	0.772013	1.16543	1.80837	0.778747	1.92268	2.10225	13.8957	0.00341777	0.128388
Nfkbiz	2.26832	0.411187	1.78298	2.25084	0.538766	0.675177	0.463796	0.517711	0.394967	0.409111	1.12286	1.86069	8.06397	0.016297	0.155347
Cblb	5.67747	3.16448	10.3372	8.73939	3.23277	2.6169	2.67734	1.77724	2.03989	2.21585	1.03456	4.64716	18.1242	0.00139259	0.115656
Hcls1	74.6546	19.333	77.8175	88.0455	23.6129	16.8796	15.705	16.9746	14.5087	14.3269	1.41941	5.98079	20.3367	0.000919065	0.105119
Atp13a3	8.64762	1.63686	4.15383	3.44763	2.25583	0.757544	2.17783	1.28577	1.64813	1.51206	1.07087	1.05972	7.22202	0.0213646	0.163575
Fetub	0.735836	0	0.190637	3.50184	0	0.111977	0	0.0289217	0	0	4.4512	-0.632791	7.65517	0.0185526	0.158804
Igf2bp2	2.39506	0.676388	2.15208	1.56735	0.754292	0.569487	0.382012	0.478039	0.662517	0.676608	1.03237	1.80339	11.4791	0.00617391	0.134166
Sdf2l1	9.3776	1.19196	4.92468	4.10978	1.50742	1.76774	1.44286	2.34515	0.815806	0.916473	1.12002	1.4987	5.22041	0.0434883	0.204779
Cebpd	22.1568	5.45821	15.567	12.7679	6.84523	4.75385	5.06606	4.22636	3.38176	4.23782	1.13668	3.15897	15.8768	0.00220202	0.118216
Stxbp2	2.01594	0.64576	1.92419	2.13538	0.652093	0.632394	0.762328	0.500436	0.5379	0.16114	1.10068	0.993195	7.6686	0.0184728	0.158804
Mcemp1	11.2727	0.296364	3.95669	2.73427	0.362021	0.370506	0.745606	0.334934	0.558381	0.396178	2.51965	1.77641	9.34408	0.0110818	0.146
Alox5ap	15.3376	4.27452	10.6765	12.2537	4.86521	2.88151	3.93422	3.70634	2.4136	3.20441	1.15617	2.54638	17.1236	0.00169945	0.118178
Mtus2	27.8019	13.2435	55.4845	46.2913	9.71462	11.4205	8.61465	9.81305	8.87491	7.89229	1.2547	6.95545	13.5926	0.0036679	0.128388
Zfand2a	9.17619	2.04899	5.33462	3.85942	2.44505	2.04486	1.83489	1.90672	1.46803	1.44535	1.00382	3.28079	9.86981	0.00953518	0.142305
AABR07035641.2	0.456891	0	0.177499	0.298529	0.00933823	0.0119464	0.0110958	0.0509116	0.022742	0	2.77216	-1.01693	6.29984	0.0292625	0.178192
AABR07035776.1	4.98828	0.631913	2.92725	2.61453	0.66596	0.340784	0.672606	1.17175	0.486557	0.327958	1.55594	0.879458	8.286	0.01521	0.153508
Serpine1	1048.02	17.7313	61.248	30.9182	19.28	13.407	10.0069	11.96	7.69576	13.2755	3.98347	8.35517	11.6934	0.00584223	0.134166
Sh2b2	0.584636	0.141797	0.311229	0.365105	0.198471	0.081249	0.018866	0.0944337	0.0966698	0.12163	1.55457	-0.779123	11.4434	0.00618927	0.134166
Hspb1	533.637	14.9093	65.3921	35.3633	15.6619	12.9036	15.508	13.0631	14.4423	11.7037	2.89782	5.81752	9.85387	0.00957812	0.142305
Wbscr17	0.470135	0.66331	0.927344	0.679575	0.955366	0.119239	0.470684	0.230981	0.312114	0.204002	1.15991	-0.0289123	10.2996	0.00839911	0.138246
Aacs	2.04231	0.662409	0.90397	0.92401	0.558479	0.410816	0.298616	0.4844	0.204015	0.328506	1.19228	1.07194	11.7741	0.00572281	0.134166
Orai1	2.52364	1.01953	1.83974	0.890818	0.833874	0.203195	0.424637	0.629782	0.435169	0.325912	1.44759	0.0185603	15.5836	0.0023226	0.120941
LOC100360238	0.149071	0.762937	0.30721	0.507622	1.00668	0.909765	1.13031	1.0162	0.922179	1.25327	-1.1652	1.06095	5.84717	0.0344144	0.189791
Srrm4	0	0.550778	0.17584	0.470417	0.419377	0.426051	1.3044	0.684705	0.916201	0.661423	-1.55153	0.151897	4.90294	0.0491866	0.214245
Cabp1	0.690809	3.41657	3.07141	1.88111	2.82297	4.14778	5.41336	2.93684	4.5266	3.02816	-1.03455	2.42313	6.63129	0.0260733	0.171487
Trpv4	0.818834	0.402715	1.12911	0.233455	0.284438	0.115377	0.296756	0.1788	0.295669	0.136658	1.10178	0.27974	6.51216	0.0271689	0.172895
Fam222a	0.422835	0.110095	1.33272	1.2307	0.271212	0.315419	0.117184	0.0733207	0.0300227	0.188874	1.73093	-0.499337	6.58109	0.0265283	0.171487
Ficd	8.08331	2.15426	6.96069	3.13715	2.32133	1.60112	1.71143	1.60103	1.8901	1.44616	1.05757	3.19343	11.809	0.00567211	0.134166
Zfp605	0.214551	0.33698	0.195606	0.169302	0.198957	0.333516	0.505414	0.482847	0.409348	0.390411	-1.208	0.190811	17.3756	0.00158681	0.116978
Cdh20	0.102048	0.379104	0.523613	0.624078	0.158962	1.0168	0.755522	0.787866	0.299146	0.537696	-1.31355	0.753067	8.12218	0.0160032	0.155092
Inhbb	34.4039	2.43972	9.06171	7.25829	2.61402	0.767503	1.83306	0.750454	2.29597	2.03217	2.45302	4.1276	12.5203	0.00474614	0.13262
Gpr39	4.3592	0.194062	1.85867	0.75213	0.471851	0.254164	0.17705	0.196939	0.120961	0.0271775	2.87367	-0.45255	13.0779	0.00414427	0.128388
Mcm6	5.50833	1.65386	3.04829	2.11584	1.955	0.937887	1.08889	1.09008	0.902015	1.11152	1.11315	2.42771	16.2275	0.00204463	0.118216
Chi3l1	25.667	17.8655	36.6646	25.0831	17.234	2.43067	3.51666	2.18524	2.03182	1.57279	3.01372	4.45018	220.311	1.51e-08	0.000197884
Adora1	0.385594	0.486429	0.363266	0.634547	0.46632	0.635682	0.781172	0.947226	0.772622	0.903515	-1.10439	0.980087	24.6052	0.000436171	0.102394
Tnni1	0.15715	0.289832	0.658	1.28141	0.536571	1.99287	1.25455	0.789246	0.442608	0.871326	-1.26379	0.179928	5.85527	0.0343131	0.18968
Kif21b	3.95596	0.694501	1.74996	1.56228	0.650228	0.63158	0.505535	0.640569	0.542511	0.531488	1.1939	2.56463	8.99412	0.0122788	0.150573
Kcnt2	0.019723	0.122221	0.0650333	0.0438607	0.101665	0.150069	0.236953	0.228686	0.223785	0.0941408	-1.6435	-0.291504	10.7254	0.00753367	0.136323
Rgs2	33.6569	29.3656	90.1846	38.5463	30.8225	20.7498	10.734	11.6769	11.9377	8.73458	1.39404	4.50784	21.9633	0.000690369	0.102394
Rgs1	0.394831	1.25612	3.89403	3.32922	1.40246	1.27261	0.348787	0.678941	0.278007	0.624624	1.25008	0.798411	5.04479	0.0465349	0.209631
Ptgs2	1.30528	0.0625529	0.61727	0.0685683	0.152822	0.136853	0.072634	0.136338	0.0992474	0.0334482	1.79094	0.164364	5.03887	0.046642	0.209913
Prg4	13.7461	3.15631	16.5119	6.37443	3.52726	1.71902	3.30967	3.11489	3.24688	2.45084	1.21938	4.03871	10.3709	0.00829544	0.138246
Rgs16	17.4613	1.49489	1.62309	3.07522	1.4115	1.16909	0.752572	1.04938	1.1238	1.1387	1.87711	2.77897	7.43588	0.0199167	0.161027
Rgsl1	0.676545	0.115771	0.336754	0.201637	0.103707	0.0884485	0.0492906	0.0685343	0.0926074	0.045397	1.66078	-0.775492	10.5264	0.00794488	0.137206
Ier5	26.7271	6.61682	10.0207	15.9459	7.73484	3.35394	6.13354	4.89091	4.22349	4.59764	1.1617	3.53022	12.9495	0.00427444	0.129536
Sele	11.3258	1.69841	2.93709	3.97495	1.3059	2.23022	0.753245	1.06198	1.54386	0.957367	1.29656	3.17951	5.80147	0.0349933	0.190964
Sell	20.113	1.36899	9.88267	6.33904	1.56769	1.03512	2.5087	1.60412	2.10908	1.25903	1.77905	2.90406	8.36956	0.0148235	0.153187
Selp	4.83772	0.0468906	2.37028	0.832391	0.0490052	0.0358241	0	0.0555166	0.0170494	0.0612902	5.05306	1.18314	15.9727	0.00215757	0.118216
Uck2	17.0367	1.58373	4.27831	3.9631	1.44598	1.2216	2.25303	1.25756	1.12954	1.65706	1.51552	2.42768	6.53115	0.0269906	0.172349
Fcgr2b	5.89302	0.679002	4.07082	2.4724	0.999695	0.392918	0.794285	0.716358	0.447326	0.283391	2.0026	2.46206	15.9248	0.00217963	0.118216
Fcer1g	13.5689	3.34984	15.3499	14.1371	3.81275	3.97438	3.7753	3.18453	2.45033	2.51122	1.22151	1.93301	11.7219	0.0057997	0.134166
Adamts4	32.726	0.242632	4.66182	1.89722	0.181783	0.252777	0.676165	0.18803	0.332032	0.272454	4.1208	4.32064	10.6376	0.00771422	0.136323
Slamf7	2.1388	0.600023	1.79146	2.19394	0.627082	0.534817	0.177406	0.444003	0.290891	0.784285	1.28416	0.451147	8.46728	0.0143863	0.152363
Slamf9	0.837682	0.499135	0.758822	2.91968	0.479061	0.245145	0.227691	0.18995	0.116669	0.104852	2.21192	-0.230793	18.81	0.00122001	0.108978
Slamf8	0.693923	0.196893	1.02671	0.98921	0.158739	0.191792	0.220051	0.174836	0.225509	0.241273	1.08323	-0.00462418	6.42064	0.0280484	0.175681
Fcgr2a	14.1869	3.16009	16.4985	18.0178	3.0126	2.31739	3.2093	2.48428	2.25321	1.65553	1.75284	4.32537	17.5161	0.00157037	0.11642
LOC103693683	2.71815	0.672811	4.11349	4.65283	0.567249	0.514024	0.702096	0.679438	0.546828	0.349183	1.72464	1.38222	12.8417	0.00438747	0.1302
Kif26b	0.145355	0.0469137	0.149776	0.0606082	0.0180108	0.00768039	0	0.0238046	0.0219314	0.0459904	1.61599	-1.29004	5.1138	0.0453077	0.207659
Tgfb2	14.8411	1.03687	2.39076	1.63226	1.01139	1.36648	1.12817	1.00255	0.615776	0.790583	1.70154	3.35008	5.69423	0.0363985	0.193079
Atf3	13.0709	3.41941	11.2351	23.3382	2.43516	3.23285	3.53042	0.857764	0.91382	1.60901	1.945	4.01572	11.0032	0.00699444	0.135152
Hsd11b1	21.4784	12.0607	77.3918	60.9218	12.7598	10.819	9.47213	9.19786	9.87589	8.3717	1.47436	6.51217	12.8998	0.00432605	0.129754
Plac8	5.94768	0.983849	5.12671	5.86335	1.33719	1.39963	1.0111	1.11463	0.481081	0.532129	1.64483	0.690585	11.729	0.00578917	0.134166
Cxcl13	3.17932	0.524449	3.95331	8.3877	0.43065	0.601014	0.232592	0.077616	0.143017	0.385595	3.02478	0.827868	14.6529	0.00287661	0.126761
Cxcl11	19.815	2.26941	32.7397	22.6107	1.54617	0.952379	1.15674	0.695376	2.4406	0.626688	3.25742	3.4412	19.1195	0.00115052	0.108978
Cxcl10	4.89479	0.263149	1.30686	2.26958	0.373237	0.85444	0.140048	0.331031	0.191362	0.107488	2.06116	0.200074	6.60266	0.0263316	0.171487
Cxcl9	65.8432	23.5073	154.07	137.589	13.345	10.019	4.41445	6.37851	2.75056	5.04152	3.28711	5.70869	30.5178	0.000188997	0.102394
Areg	1.63615	0.436274	0.742847	1.18362	0.117244	0.074995	0.0464369	0	0.380709	0.128306	2.30573	-0.874879	8.0392	0.0164239	0.155607
Cxcl2	8.88835	0.0927896	1.30838	2.07452	0.0831207	0.0531681	0.0246913	0.0823946	0.126518	0.0454817	4.75449	0.318592	14.7643	0.00280588	0.126761
Cxcl1	51.9099	0.537098	16.0613	23.5573	0.433018	1.10792	0.457348	0.78693	0.585865	0.631832	4.23058	2.90245	14.7755	0.00279891	0.126761
Tmprss11d	1.24847	0.735817	2.26925	1.49381	0.551528	0.068836	0.399593	0.186681	0.393124	0.176653	1.95032	0.226733	20.4064	0.000907579	0.105119
Ociad2	33.4249	4.45859	84.0697	56.8527	6.18787	5.68523	4.74571	2.95538	5.06891	3.13961	2.59029	2.77109	16.1272	0.00208824	0.118216
Ugdh	10.8922	1.65141	3.65177	2.49982	1.62342	1.36407	1.42675	1.47592	1.36856	1.22995	1.18171	2.56168	6.6543	0.0258678	0.171159
Fam184b	0.0103847	0.14939	0.110063	0.150109	0.123529	0.47409	0.122315	0.204083	0.263233	0.202776	-1.53238	-0.209277	7.20215	0.0215054	0.163781
Bst1	6.03492	1.29925	4.5904	3.15933	1.5363	0.595572	1.27228	0.876809	1.07709	0.509471	1.54071	0.907597	15.9281	0.00217811	0.118216
Pgam2	67.7527	311.031	93.3681	122.327	286.396	320.35	389.59	353.637	370.788	374.545	-1.23493	7.97678	6.77041	0.0248603	0.170685
Ramp3	0.533307	1.11925	1.29937	0.940607	1.73179	0.746268	0.173283	0.234912	0.332965	0.239393	1.40833	-0.108373	8.52549	0.0141333	0.15183
Fam161a	3.02695	0.5083	8.75196	8.46011	0.782241	0.343531	0.804614	0.798554	0.924088	0.932708	1.99437	2.04802	9.50406	0.0105814	0.143995
Ptger2	1.27332	0.0253881	0.567373	0.408166	0.136455	0.0290945	0.054046	0.0676317	0.0276933	0	3.2753	-0.976936	13.3005	0.00392972	0.128388
Klhl33	0.112222	2.31291	0.264309	1.90291	1.39053	0.782719	4.70891	2.19163	6.58666	2.69347	-1.72414	1.98806	4.87749	0.0496816	0.214874
AC115371.1	19466.2	58501.2	13818.4	26004.1	58013.3	67718.7	63710.1	60857.8	66419.9	70951.8	-1.10879	14.5471	5.33747	0.0415916	0.201985
Carmil3	0.434104	1.06687	0.61226	1.32458	1.0958	1.73472	1.29016	1.42351	1.73038	1.41275	-1.03711	2.50894	10.4728	0.00806726	0.137667
Tgm1	6.00241	0.198823	10.3755	4.02522	0.362807	0.0506333	0.329197	0.202705	0.32933	0.19491	3.73541	2.60258	16.7081	0.00185009	0.118216
Ripk3	10.2484	1.29182	4.03172	3.0579	1.3575	1.62277	1.32213	1.40079	0.894249	0.98633	1.27828	2.28275	6.91336	0.023684	0.168325
Gzmb	0.415195	0.264183	1.80908	2.07748	0.308679	0.421219	0.195614	0.265185	0.238053	0.157642	1.45027	0.298062	6.85336	0.0241694	0.16943
Fgf9	0.269669	0.124338	0.13232	0.674661	0.289592	0.569962	0.476442	0.76182	0.24413	0.390051	-1.07005	-0.236142	5.39699	0.0406657	0.200166
Ptk2b	5.53669	1.37837	5.08016	5.38758	2.08434	1.41295	1.20467	1.29694	0.827629	0.799589	1.3962	3.16254	20.0133	0.000974688	0.105119
Gnrh1	1.87671	10.4369	3.06007	4.06648	8.77698	10.191	11.9026	12.4358	17.3092	10.5969	-1.34947	2.19605	7.39193	0.0202044	0.161445
AABR07018165.1	2.03022	13.867	3.1328	5.05976	12.9772	14.8261	17.1513	17.1288	24.5904	15.113	-1.44772	2.13709	6.75491	0.0249921	0.170699
Rp1l1	0.0161006	0.195983	0.00948018	0.0447563	0.215462	0.158238	0.341352	0.375742	0.432415	0.331854	-1.91846	0.408464	6.33546	0.028898	0.177196
Slc39a14	14.2237	3.62697	19.551	11.8484	3.83376	3.60147	3.15454	2.87474	2.18773	2.62669	1.42791	4.82744	15.9477	0.00216906	0.118216
Tsc22d1	298.792	24.9841	73.878	36.4939	30.1252	27.0181	24.5984	26.9343	23.6506	22.7248	1.50101	8.04413	6.13939	0.0309746	0.181982
Olfm4	0.526633	0	1.0853	0.933255	0.244705	0.0834803	0.0581524	0.0323424	0.0397298	0	3.23241	-0.402962	11.7263	0.00579323	0.134166
RGD1561252	78.6044	7.94458	26.5797	23.7845	8.70094	11.9106	8.39827	8.79404	8.66593	7.65486	1.26851	3.99993	6.0853	0.0315789	0.183231
Irg1	0.939362	0	0.0638197	0.622677	0.017907	0.0343627	0	0	0	0	5.0688	-1.22744	10.314	0.00842608	0.138246
Slitrk6	0.137543	0.140495	0.137054	0.0823503	0.157319	0.0536687	0.162004	0.249511	0.357587	0.390235	-1.18784	-0.196583	6.35076	0.0287432	0.177032
Nalcn	0.0168839	0.186834	0.0745602	0.0610136	0.0585779	0.203405	0.178979	0.165903	0.249653	0.0915784	-1.41544	-0.391122	6.47556	0.0275166	0.174011
Pde4c	0.488757	3.84349	1.50628	2.43977	3.95841	3.9958	4.29923	6.32513	7.28034	3.70016	-1.28514	3.13086	6.07852	0.0316556	0.183231
Lrrc25	2.27981	0.477	2.43658	2.58821	0.4178	0.206508	0.597979	0.442388	0.312187	0.405264	1.61362	1.11476	11.9099	0.00552839	0.134166
Sh2d4a	0.775993	0.850027	1.01536	0.671096	1.02563	1.23257	1.69874	1.69445	3.44391	0.969345	-1.35798	2.01807	16.888	0.00178302	0.118216
Tll1	1.79856	0.452809	1.90509	1.73531	0.339593	0.253424	0.66691	0.626499	0.36757	0.237433	1.10523	1.85807	6.14049	0.0309624	0.181982
Slc7a2	0.869241	0.245187	0.842992	1.10866	0.194295	0.0972631	0.0803004	0.242841	0.267449	0.342053	1.21373	0.119669	5.84201	0.0344792	0.189814
Msr1	5.89729	0.660202	6.05301	6.87622	0.678602	0.698388	1.00002	1.17624	0.798625	0.522745	1.7987	3.63149	10.0261	0.00912615	0.14053
Rab11fip1	0.945982	0.0951643	0.689923	0.570749	0.127872	0.0749771	0.113954	0.126755	0.129756	0.104953	1.69841	1.17939	11.2609	0.00653497	0.13461
RGD1308750	8.05271	1.49705	3.54032	2.05343	1.40491	0.163391	0.556444	1.35044	0.829448	0.698849	1.81839	1.95877	10.6719	0.00764311	0.136323
Star	1.09052	1.12055	2.84361	2.20859	0.772144	94.4833	0.756913	0.765398	0.658159	0.675998	-4.0636	3.79779	6.97409	0.0232047	0.167219
Myom2	162.167	446.152	152.597	198.593	473.771	589.373	489.129	456.695	547.349	595.907	-1.11753	10.9587	6.74116	0.0251096	0.170699
Tmem255b	1.22496	0.542208	0.36719	0.742937	0.37532	0.64961	1.57398	1.20366	1.45171	1.61877	-1.32911	0.0876974	12.6446	0.0045868	0.131991
F10	0.73345	0.399159	1.27435	2.35302	0.274134	0.426938	0.0849728	0.236295	0.0580536	0.130434	1.96171	0.0587928	9.95307	0.00931458	0.141629
Ctsj	0.385342	0.0775296	1.85639	1.48016	0	0	0	0	0	0	7.96631	-1.12959	13.409	0.00837275	0.138246
Dok3	1.17734	0.179138	1.00518	0.52364	0.306354	0.223954	0.26001	0.347061	0.230931	0.0798238	1.0704	-0.584454	4.90088	0.0492264	0.214245
Hk3	1.33038	0.121417	0.815641	0.602382	0.101967	0.0695712	0.0646177	0.0808608	0.0165551	0.0446351	2.96282	-0.0199304	18.9011	0.00119904	0.108978
S1pr3	6.42852	1.02297	2.50673	1.54185	1.22987	0.308504	0.802309	1.11156	0.924985	0.844494	1.29678	2.52715	7.14572	0.0219115	0.165338
Pak1ip1	19.0856	3.21703	6.65877	4.73565	3.84721	3.41019	1.7121	3.08516	2.24584	2.61758	1.13963	2.88123	6.60964	0.0262684	0.171487
Edn1	1.22871	0.572492	1.38983	0.790969	0.176288	0.287031	0.437977	0.222406	0.312236	0.263074	1.03876	-0.351115	6.1771	0.0305011	0.180775
Cd83	0.190894	0.187769	0.249777	0.400931	0.294355	0.242079	0.299791	0.479358	0.46084	0.644256	-1.02601	-0.3274	9.54471	0.0103633	0.142975
Mylk4	0.0115599	0.243048	0.0952919	0.269926	0.343771	0.674338	0.694403	0.306691	0.418604	0.376206	-1.61094	-0.421649	6.80583	0.0245624	0.170385
Serpinb1a	73.974	3.89613	35.1583	22.231	4.55855	1.59462	2.11583	1.87103	1.60455	1.32511	3.59855	3.97499	26.6244	0.000327991	0.102394
Gmds	23.8079	2.59887	3.88644	4.523	2.38893	1.45994	1.77183	2.29264	2.57544	1.58192	1.56796	2.66936	6.91441	0.0236756	0.168325
Acot13	17.76	98.8838	41.933	76.829	90.1856	111.154	111.912	124.213	115.541	114.574	-1.07138	6.19048	6.21442	0.0301593	0.180013
Gmnn	7.40179	3.06096	9.92959	5.45142	3.32821	1.62086	2.49411	2.00573	2.16452	2.11084	1.08493	2.11998	21.1953	0.000786693	0.10323
Aoah	0.442935	0.245072	1.08924	1.26024	0.232449	0.181727	0.153444	0.358428	0.0628998	0.0847937	1.49265	-0.531788	7.54681	0.0192122	0.159905
Psme1-ps1	4.5727	4.86034	2.12562	1.00351	3.33996	0.457801	0.354338	1.30066	1.45251	1.63174	1.34981	0.693914	5.86459	0.0341968	0.189658
Idi1	4.74871	0.92004	5.65806	1.62672	1.03814	0.983392	0.696801	0.942657	0.90708	0.82388	1.24151	2.23273	8.33771	0.0149694	0.153481
Pfkfb3	14.4496	5.56187	16.5	20.6807	6.24796	5.17763	2.66542	3.1318	2.8868	2.36185	1.53956	5.07957	24.0929	0.00048509	0.102394
Mt1	17.7931	6.00914	92.1135	42.909	6.41375	2.1978	1.49696	1.87326	2.92872	1.75473	3.48956	2.47875	27.9334	0.000270769	0.102394
Enkur	1.00074	1.82395	8.47469	6.51277	1.94024	0.727849	1.10938	1.38824	1.81192	1.02174	1.25562	1.83669	6.81607	0.0244771	0.170308
Dsg3	1.21444	0.038953	0.397954	0.501001	0.0628092	0.116064	0.0912153	0.0276714	0	0.0152745	2.71938	0.520377	7.66782	0.0184775	0.158804
Myo7b	0.0925744	0.0951241	0.155739	0.0772011	0.144205	0.163517	0.245336	0.0812187	0.135688	0.329968	-1.08428	0.157245	7.45457	0.0197959	0.160755
Cdc25c	1.01068	0.788138	2.73186	1.19922	0.880833	0.326872	0.615187	0.393246	0.474881	0.500367	1.11021	1.47097	15.9923	0.00214863	0.118216
Ecscr	47.4475	13.2816	29.2306	19.4221	12.5726	7.70744	9.38447	7.64497	9.57614	9.12335	1.10482	4.34642	14.4698	0.00299756	0.126761
Hbegf	24.3638	0.863085	1.12515	1.70196	1.06308	0.766543	1.01053	1.18791	0.870842	0.803792	2.27144	2.8202	6.01656	0.0323674	0.185586
Cd14	3.3616	1.40594	5.06524	6.82813	0.839627	0.537067	1.24707	1.32647	0.9585	0.545566	1.48042	1.75605	10.5468	0.00790642	0.136871
Rell2	2.77022	0.315143	1.49393	0.590141	0.333632	0.16416	0.137224	0.203518	0.281256	0.126385	2.17465	0.0795049	13.817	0.00348071	0.128388
Eif1a	73.715	10.3173	27.8979	15.2769	11.7661	9.95172	10.605	12.0863	9.11608	9.08678	1.06294	5.01035	5.39322	0.0407235	0.200166
RGD1305184	2.72352	0.742091	11.8781	10.3785	0.583363	1.28432	0.17732	0.255513	0.247797	0.0445399	3.18679	1.94159	11.1152	0.00679014	0.135013
Tubb6	100.645	4.3742	14.5091	9.71813	5.35599	4.10138	5.42683	5.4227	5.06571	3.82867	2.1055	4.63486	7.3383	0.0205623	0.162564
Cfap53	2.65216	0.845427	2.13357	1.94171	1.12518	0.512108	0.758462	0.568398	0.658707	0.734069	1.04086	1.23062	18.3676	0.00130693	0.11271
Myo5b	0.104429	0.394826	0.293778	0.358023	0.575096	0.566504	0.977171	0.407602	0.665271	0.585303	-1.1493	2.02233	7.18483	0.0216291	0.164273
Pllp	0.289279	0.791855	0.268942	0.4063	1.10174	1.37084	1.27324	1.31653	1.17618	1.17266	-1.36085	0.57267	8.88124	0.0126974	0.150723
AC128848.1	41.3286	17.0072	189.354	100.596	16.8993	4.5859	4.25938	1.84015	5.69013	3.64272	3.68405	3.44911	35.2117	0.000104002	0.0909806
Mt2A	82.7715	4.75219	99.6207	39.3127	6.9978	0.895228	0.554325	1.0405	0.852111	1.02108	5.23639	2.89324	43.0254	4.37e-05	0.0841401
Ces1f	0.235495	0.0728132	0.399671	0.400477	0.0686588	0.0307423	0.0448697	0.0816708	0.133768	0.097678	1.13653	-0.0401627	4.9652	0.0480007	0.212131
Palm3	0.122657	0.891938	0.371423	0.311734	0.903212	1.0666	0.939057	0.860887	1.24788	0.893391	-1.15933	1.0867	4.96112	0.0480773	0.212131
Il27ra	0.0840964	0.506658	0.231078	0.228575	0.51407	0.580627	0.555795	0.523351	0.704926	0.506823	-1.10279	1.20653	5.43649	0.040065	0.199443
LOC498933	1.56819	0.491131	1.25438	0.954096	0.322633	0.300178	0.226529	0.3925	0.42858	0.369123	1.00784	-0.0800338	7.66051	0.0184283	0.158804
Psmb10	17.5312	5.69259	33.2925	38.0833	4.87575	7.63955	4.59753	5.58695	3.67666	3.74484	1.50074	3.44853	10.075	0.00900247	0.139965
LOC100360573	27.1472	6.10784	32.3669	18.9128	4.46644	6.42814	5.97046	6.8625	7.07032	3.78809	1.11641	2.11418	6.98857	0.0230921	0.1671
Hp	0.876044	0.716525	2.80338	63.3368	0.774009	1.1834	1.27859	1.27251	1.35628	0.557806	3.09346	2.84715	6.32309	0.029024	0.177532
Bcar1	19.0234	2.64628	14.2553	11.5949	2.92477	3.45975	3.61013	2.82641	2.13036	2.93766	1.3114	4.2929	8.93092	0.0125111	0.150723
Wfdc1	3.32528	13.3933	4.5475	9.28332	14.3547	8.66052	25.5846	20.9575	15.0626	15.7673	-1.15258	4.12821	5.85739	0.0342866	0.18968
Slc7a5	5.58237	0.445863	3.25251	2.12444	0.502474	0.692262	0.413339	0.446999	0.392214	0.239693	2.00396	2.11517	11.1229	0.00677648	0.135013
Itgb1	254.016	64.3377	184.625	126.187	61.1412	46.1672	55.4055	56.2728	49.2754	50.3625	1.01984	8.32068	11.5713	0.0060286	0.134166
Glrx	7.48497	1.12506	6.44052	4.44394	2.01564	2.04511	1.48656	1.65355	1.4388	1.3311	1.00671	1.81389	6.98314	0.0231342	0.167105
Vcan	12.9236	1.94584	8.05852	3.39784	2.07087	1.83525	2.25444	2.46181	1.93704	1.6269	1.07919	5.3489	6.12222	0.0311649	0.182484
Cenph	0.965403	4.98539	2.33691	2.90228	5.70643	9.68074	4.71684	5.44578	7.66075	5.64364	-1.20914	2.76027	6.27981	0.0294699	0.178587
Gzma	0.985855	0.727287	3.51265	6.60523	0.801848	0.192338	0.357287	0.496777	0.12205	0.219376	2.69591	0.171024	18.012	0.00142353	0.116022
Gzmk	0.362459	0.490222	1.32794	3.60482	0.758514	0.408575	0.521791	0.39573	0.24306	0.393196	1.3032	-0.123825	5.79988	0.0350136	0.190964
Fst	2.39897	0.40841	1.85924	0.501573	0.467478	0.390029	0.338108	0.181328	0.346494	0.3114	1.4363	-0.358336	7.84413	0.0174664	0.158341
Fyb	9.04746	2.06224	6.24978	10.8122	2.50063	2.31903	2.18476	2.83902	2.10725	1.87015	1.01519	4.30766	8.51202	0.0141914	0.15183
Osmr	19.7236	4.94087	17.5756	9.65306	5.80386	5.65235	3.89627	4.69256	3.57112	3.72327	1.00877	4.40568	10.4632	0.00808848	0.137667
Slc1a3	1.39959	0.499601	2.79127	1.80095	0.324467	0.229015	0.471949	0.443631	0.258858	0.367326	1.48148	1.61574	11.3626	0.00636373	0.134252
Basp1	63.6095	9.59632	84.8608	56.5582	8.68363	7.78743	9.17731	11.0949	10.202	10.7684	1.71222	4.59051	11.862	0.00559605	0.134166
Sema5a	2.00391	0.775414	3.7536	3.12373	0.832266	0.704393	0.759924	0.965643	0.526059	0.713802	1.06728	3.75094	10.244	0.00859014	0.138476
Car2	0.945487	1.69828	1.21024	1.11225	1.31756	1.32064	2.61462	3.33919	2.2329	1.84323	-1.13104	1.61369	14.9784	0.00267573	0.126559
Fabp5	277.906	73.399	176.573	121.481	83.2205	49.1129	52.0594	56.6551	56.4271	53.4769	1.06688	6.07242	15.1534	0.00257457	0.126537
Cp	13.1978	11.2796	42.8434	41.0988	10.7622	5.42606	5.06067	4.3849	4.91436	4.05017	1.87642	5.57013	31.2365	0.000171721	0.102394
Postn	20.9135	10.5508	22.1694	5.50203	9.34792	1.67688	4.86919	4.03476	5.67041	4.84695	1.34119	4.75283	12.083	0.00529198	0.134166
Smad9	0.321586	0.298924	0.196927	0.157334	0.140263	0.50569	0.681801	0.467673	0.745293	0.348858	-1.60042	-0.421692	21.545	0.000725939	0.102394
LOC103691556	0.119217	0.149514	0.0655163	0.0441864	0.0945415	0.151184	0.280838	0.265528	0.201463	0.137949	-1.38542	-0.0884128	11.8996	0.00553214	0.134166
Dclk1	0.798825	0.229248	1.69948	0.942885	0.264532	0.300566	0.254351	0.364004	0.271255	0.211405	1.02333	2.62413	6.54485	0.0268628	0.172219
Ptx3	22.1921	0.594548	3.65873	0.545464	0.370501	0.177743	0.66035	0.527942	0.535744	0.430799	3.14905	2.33519	8.39425	0.0147115	0.153103
Lxn	33.52	5.3586	10.9608	8.50785	3.53263	2.79133	4.7901	4.32571	5.21256	4.73009	1.11314	3.06395	5.10425	0.0454752	0.207862
Fga	0.907144	0.74831	1.24308	33.6345	0.817481	0.564733	0.757646	0.551031	0.756529	0.590444	3.03807	3.19401	7.80534	0.017683	0.158804
Fgb	0.621	0.618469	0.713017	24.0898	0.784866	0.511883	0.585153	0.579693	0.936979	0.774712	2.48964	2.88316	5.5637	0.038202	0.195838
Sfrp2	1.02671	0.297307	4.58768	1.47236	0.437537	0.365048	0.226038	0.282857	0.0694933	0.187364	2.27609	0.86785	12.3698	0.00492604	0.133553
Tmem154	28.4744	6.29413	29.587	13.1145	6.81435	3.49589	4.60331	5.17755	5.72838	5.45102	1.35782	2.67017	13.5667	0.00369022	0.128388
Tpm3	345.373	84.6029	282.924	198.63	82.8063	64.9129	71.1044	66.4413	65.4771	57.096	1.19881	8.40172	15.2361	0.00252839	0.126537
S100a4	23.7802	4.6841	11.9959	11.6327	4.70771	6.10985	3.81024	4.19316	2.90779	4.33058	1.00428	2.26109	6.72221	0.0252727	0.170699
S100a8	57.3435	0.527695	36.3616	19.3537	1.65448	0.755918	1.68503	1.28859	1.00731	1.22861	3.79379	1.94877	15.1497	0.00257668	0.126537
S100a9	152.412	5.08656	79.7426	60.0077	5.56909	5.39737	8.17131	6.27322	6.67864	3.41664	2.88697	3.89697	13.6173	0.0036467	0.128388
S100a11	92.538	19.4252	37.3346	23.3889	16.351	11.7063	15.2397	14.8699	12.0558	11.6556	1.15333	2.82629	8.17035	0.0157649	0.154489
Hmgcs2	1.42966	2.21238	5.32698	8.96666	3.02259	1.58638	2.05227	1.45968	1.50997	1.17529	1.02498	2.42827	7.30507	0.0207878	0.162564
Trim45	2.15596	2.45022	2.17292	3.22871	2.46445	5.59124	4.7356	4.25603	4.92339	3.26588	-1.18911	3.09522	38.2782	7.17e-05	0.0841401
Kcnd3	0.517479	1.00302	1.07129	1.33403	1.14355	2.08992	2.06534	2.34809	1.82614	1.29078	-1.23905	3.39071	23.435	0.000539638	0.102394
Csf1	39.2379	5.48587	15.7881	11.6604	5.55808	5.06883	5.44681	5.70045	6.50665	5.51641	1.06002	5.30863	5.8062	0.0349328	0.190836
Slc25a24	5.26936	1.19988	2.91969	1.60049	1.08113	0.900617	0.791681	1.05923	1.01797	0.811689	1.00897	2.47332	7.64696	0.0186016	0.159017
Abca4	1.59061	0.142339	2.27583	2.71747	0.111957	0.310324	0.181067	0.101731	0.10982	0.0646636	2.65521	2.19948	11.2022	0.00663645	0.135013
Usp53	24.3599	4.49881	17.1314	10.3787	5.25179	2.33752	3.15046	2.53788	3.01987	2.94151	1.7264	5.37025	22.76	0.000603333	0.102394
AABR07013202.1	14.3728	2.51898	10.037	6.35723	3.67337	1.34267	1.7459	1.66458	1.7892	1.98127	1.70644	1.82364	21.7676	0.000713974	0.102394
Tifa	2.72699	0.659411	2.12901	2.79635	0.670793	0.563558	0.547225	0.605387	0.536415	0.394433	1.33997	1.26319	14.4367	0.00302004	0.126761
Gbp1	877.461	153.148	1843.18	2574.63	199.072	440.767	161.82	238.84	112.924	68.2014	1.95498	9.97088	7.24022	0.0212365	0.163507
Gbp3	7.72749	2.10831	20.9593	35.0271	1.02056	0.930428	0.529659	0.604661	0.442808	0.218235	4.10601	3.41655	24.1166	0.00048325	0.102394
Cyr61	26.131	1.50409	5.22876	9.84888	2.15578	2.34133	1.37415	1.75853	1.39456	1.54821	1.99502	3.24274	9.58028	0.0103525	0.142975
C4a	0.780597	0.769102	3.30092	3.85011	1.32413	1.17518	0.934172	0.430683	0.423246	0.206038	1.22557	3.6858	5.40222	0.0405855	0.200166
RT1-T24-4	36.6446	34.4928	56.1429	72.6588	29.5386	64.5818	51.5807	130.064	70.1985	59.9781	-1.08917	6.66334	17.8503	0.00146954	0.116234
Ier3	13.6728	2.40529	3.59183	4.15158	1.98089	1.42268	2.06467	1.84302	1.73502	1.40716	1.2342	2.04997	7.38631	0.0202415	0.161563
Mt1m	3.12451	0	3.1134	2.80608	0.119125	0	0	0	0	0.130365	5.26335	-1.49527	14.8143	0.00277486	0.126761
Col11a2	0.320831	0.903345	1.0285	1.10985	0.770343	1.65455	1.44018	1.35909	1.51032	1.31868	-1.152	2.91032	17.2602	0.00165313	0.118178
Psmb9	14.4888	3.89375	23.4345	33.1083	3.13627	5.28715	2.83845	3.53017	2.03442	1.34722	1.89572	3.61101	11.0094	0.00698292	0.135152
Psmb8	8.58217	4.29707	20.6485	31.9418	4.57172	5.76583	3.43354	3.47365	3.17734	2.53694	1.45767	4.00969	9.65628	0.0101301	0.142975
Cyp21a1	0.391506	0.617358	0.426466	0.413555	0.533623	16.9673	0.657114	0.865573	0.531642	0.711384	-3.3849	2.52682	10.0068	0.00917535	0.14053
Cfb	35.9675	6.07507	130.161	92.7751	5.85437	3.26324	2.4099	1.97243	1.8508	1.49543	4.09286	6.6991	28.4676	0.000250877	0.102394
C2	5.61811	2.1296	15.0308	16.4568	2.02746	2.07935	1.47389	1.37375	1.20836	1.05789	2.03302	3.43423	16.2149	0.00205003	0.118216
LOC103694380	2.17131	0.147407	0.925531	1.12569	0.0528188	0.0844638	0.1569	0.0261787	0.0482375	0.202309	2.63322	-0.337254	9.45494	0.0107321	0.143995
Hspa1b	487.366	18.9241	27.7138	24.9569	21.7231	8.95787	11.4024	8.52341	10.7795	14.3927	3.03983	7.10747	10.2794	0.00850673	0.138246
Clic1	122.256	25.4193	70.4726	63.6412	23.3598	19.5013	25.9948	23.9658	20.483	15.85	1.12608	5.46522	10.2873	0.00848819	0.138246
Aif1	15.8893	11.5975	23.7131	30.8627	11.4663	8.93437	5.797	7.19283	5.24719	5.77271	1.10373	4.39831	24.0723	0.000486698	0.102394
Lst1	12.9331	0.964255	7.50711	7.7512	1.00016	0.697913	0.972332	0.811166	1.55003	0.945276	2.15064	0.647344	11.8292	0.00564304	0.134166
Rab44	0.880663	0.13758	0.634451	0.47233	0.164325	0.0262776	0.07322	0.111987	0.0750361	0.0224787	2.44159	-0.831168	18.8938	0.00120071	0.108978
Hsf2bp	1.23678	0.186205	0.426038	0.280653	0.216842	0.0960251	0.0396391	0.165344	0.0812446	0.146032	1.74985	-0.377471	9.46484	0.0107015	0.143995
Trpm2	1.60835	0.229295	1.98697	2.4576	0.552629	0.262771	0.395147	0.450846	0.285845	0.353229	1.51285	1.81191	11.0797	0.00685421	0.135013
Itgb2	6.6968	1.28639	4.82918	5.51135	1.83103	1.29331	1.10883	1.23338	0.619816	0.758192	1.58713	2.84288	17.8264	0.00147647	0.116234
Col18a1	41.1389	5.76619	15.391	12.8905	7.33647	4.32566	4.03353	5.00996	4.204	4.73736	1.49263	5.58329	12.4294	0.00485389	0.133213
RGD1564149	2.22024	0.89643	24.026	7.13927	0.579958	0.209265	0.494748	0.412743	0.25351	0.667227	3.52948	2.146	15.5494	0.00236208	0.12155
RGD1306739	4.60659	19.6344	6.99241	10.9649	17.5016	26.0326	20.7956	21.3589	21.988	20.521	-1.11897	4.54709	7.01333	0.0229011	0.166841
Fam26e	0.294399	0.857879	0.508477	0.611046	0.700392	0.398227	1.41014	1.04141	2.32166	1.14971	-1.35439	1.18863	8.98419	0.0123149	0.150573
Prf1	0.499784	0.237023	1.13507	1.88547	0.406955	0.226355	0.210238	0.298165	0.280089	0.154905	1.38519	0.333842	9.64372	0.0101665	0.142975
Ros1	0.181117	0.940437	0.060939	0.537769	1.20151	1.52195	1.97387	1.43744	1.27568	1.27602	-1.5307	3.67588	5.18538	0.0440761	0.20519
Hs3st5	0.354478	0.645594	0.0608766	0.862202	1.22253	1.2081	2.31376	2.24228	1.78282	0.785101	-1.62404	1.91258	6.9433	0.0234462	0.167663
Il1rn	7.22643	0.46322	2.60747	3.53989	0.447711	0.111757	0.33735	0.281434	0.199453	0.310702	3.08203	1.4796	19.2979	0.00111259	0.107201
Tprn	0.625377	0.52813	2.19967	0.81431	0.522038	0.177396	0.251994	0.363851	0.427096	0.249941	1.24567	0.66122	11.3836	0.00632899	0.134166
Dbh	2.34192	0.154389	1.09142	0.941877	0.21733	0.214842	0.105641	0.205639	0.108262	0.248647	1.97818	0.252911	9.70745	0.0099836	0.142975
Phyhd1	23.808	11.1924	23.5281	27.9376	11.8442	9.8682	7.00527	6.94647	6.25478	6.23942	1.03987	3.98516	25.1775	0.000408771	0.102394
Lamc3	0.00946407	0.094255	0.0222901	0.126279	0.107887	0.0960138	0.222944	0.176691	0.239897	0.154	-1.56542	-0.584901	7.08708	0.0223433	0.165985
Ass1	10.1808	1.55721	4.21055	7.50421	1.59422	1.34751	1.53909	1.65084	1.88926	1.52656	1.23921	2.2508	8.22277	0.0155104	0.153508
Lcn2	157.888	7.32882	268.271	215.611	5.41248	1.85927	1.51847	2.18582	1.61716	2.19376	5.60061	5.54388	32.5997	0.000143826	0.0993307
Tnfaip6	3.05018	0.729791	1.63094	1.13663	0.653745	0.543618	0.737948	0.421222	0.278619	0.0715427	1.43668	0.288135	7.24318	0.0212158	0.163473
Klhl41	158.729	14.9792	19.5909	29.7973	16.9285	10.4116	11.0913	12.8866	10.5021	12.4604	1.68878	5.96315	7.65606	0.0185474	0.158804
Frzb	0.0656849	0.236229	0.473779	0.109554	0.260447	1.1141	0.328808	0.314647	0.376606	0.427531	-1.51388	0.140443	7.56249	0.0191151	0.159905
Serping1	59.6608	48.2213	133.524	143.813	47.5952	23.0821	25.9646	17.4293	22.1571	17.1899	1.61465	6.51063	38.4435	7.14e-05	0.0841401
RGD1564664	7.02364	1.17653	5.5394	2.04198	1.08587	0.572005	1.30922	1.17136	1.63337	1.11843	1.12055	1.55538	5.44373	0.039956	0.199422
Cd44	29.1186	2.9418	10.9106	13.5283	2.71936	2.68268	3.39107	3.52374	2.99726	3.29501	1.47554	4.74571	8.2224	0.0155122	0.153508
LOC100362814	0.0447881	0.675279	0.487875	0.585157	1.03779	0.958456	2.11673	2.3325	1.75701	1.36042	-1.82988	2.29726	9.61754	0.0102427	0.142975
Kcna4	0.574926	0.334007	0.609339	0.487443	0.512919	0.966037	0.584062	1.12986	1.11903	0.857563	-1.23289	1.24351	32.8436	0.000135053	0.0993307
Kif18a	0.513656	0.156311	0.559523	0.335546	0.19094	0.0732808	0.143689	0.126181	0.124002	0.132339	1.14158	-0.289451	12.2321	0.00503609	0.134166
Thbs1	53.3129	3.58556	5.90098	4.77872	3.50449	5.762	2.29567	2.60389	1.28392	2.4745	1.90536	4.83078	5.57132	0.0380938	0.195719
Gpr176	0.669942	0.221103	1.60555	1.13045	0.279619	0.163954	0.0969054	0.11549	0.099309	0.102001	2.28435	0.621657	26.1129	0.000354173	0.102394
Pak6	3.92597	1.25717	11.8489	6.2895	1.39227	1.02734	1.15746	0.819587	1.08201	1.35723	1.69042	3.61094	13.0887	0.00413361	0.128388
Rhov	1.98211	0.0854558	1.18224	0.429337	0.331721	0.0326439	0.181918	0.151765	0.155358	0.111698	2.23075	-0.351738	10.2737	0.00852003	0.138246
B2m	383.84	224.054	678.531	738.381	218.179	218.267	136.344	176.448	138.701	128.776	1.05966	8.98543	13.9756	0.00335529	0.128388
MGC105649	11.1093	0.95063	6.75968	4.81947	1.29671	1.0399	0.827876	1.22783	0.565606	0.59304	2.11107	1.58781	14.1195	0.00324614	0.128301
Mall	2.37616	0.713301	1.77121	1.58807	0.300693	0.400704	0.535931	0.43468	0.366149	0.13711	1.43909	0.533937	9.58415	0.010341	0.142975
Il1b	16.2426	0.855047	2.8625	2.36271	0.718077	0.0408282	0.492976	0.695986	0.64122	0.314332	2.99613	1.65834	11.2937	0.00647926	0.13461
Trmt6	26.0341	5.84368	16.9042	10.2264	6.48803	5.07393	4.95783	5.17387	5.27622	3.90553	1.02989	4.60357	10.3222	0.00840693	0.138246
Syndig1	0.15577	0.298779	0.0489167	0.115469	0.102941	0.15803	0.464798	0.724493	0.275768	0.270368	-1.63636	-0.637054	8.77796	0.0130955	0.150984
Cst7	2.10926	0.698039	2.59996	2.23572	0.742545	0.549963	0.60368	0.561729	0.261738	0.513225	1.32273	0.244279	14.5554	0.00291735	0.126761
Sdcbp2	0.71619	0.387456	1.48063	1.4865	0.441741	0.544935	0.149966	0.125109	0.307372	0.293505	1.22966	-0.287803	7.02225	0.0228328	0.166757
Hck	5.69171	1.00146	4.584	5.90436	1.13489	0.56692	0.654983	0.803557	0.381679	0.804326	2.06496	1.9791	21.3086	0.000773223	0.10323
Myh7b	8.38892	73.6077	21.7241	69.4624	80.7677	132.142	104.231	118.76	89.9499	101.367	-1.34086	9.03018	5.76684	0.0354398	0.191769
Procr	19.5984	4.00927	16.3644	4.9125	4.90989	5.07925	2.08871	1.78757	3.83817	4.62688	1.09149	3.19674	5.32887	0.0417275	0.202047
Tgm2	194.515	39.5712	124.945	108.687	42.7609	39.569	43.6746	40.8695	37.3305	27.8757	1.02279	7.8165	9.19209	0.0115837	0.148016
Vwa5a	9.6027	3.11296	13.2928	9.21162	3.21967	2.97114	3.04451	2.52119	2.91662	2.38239	1.03891	5.29606	13.0148	0.00420767	0.128413
Slpi	7.24579	0.639121	3.89539	2.91909	0.754689	0.399506	0.185531	0.180575	0.316887	0.455667	2.88287	0.412838	20.9629	0.000821704	0.103677
Sdc4	40.6816	4.51775	28.219	24.3547	6.75095	12.634	5.85127	4.73053	3.28167	4.48762	1.30068	4.92309	5.82086	0.0347462	0.190225
B4galt5	11.1144	2.39285	4.99729	4.02917	1.63872	1.04821	1.97322	1.74043	1.70147	1.42506	1.22859	3.17589	9.26313	0.0113458	0.147484
Pard6b	1.24165	0.317074	2.00849	1.15303	0.581593	0.294152	0.289279	0.227923	0.411742	0.370039	1.29594	1.07521	13.3948	0.0038428	0.128388
Uchl3	60.3156	8.10979	22.4924	18.4251	7.48974	8.63579	6.79868	7.80668	8.33729	7.21144	1.18612	3.31722	6.50328	0.0272528	0.173261
Pck1	0.308664	1.63191	1.11066	3.60368	0.730929	0.717617	0.222174	0.219048	0.434671	0.409248	1.50347	1.22842	6.63386	0.0260502	0.171487
Pmepa1	36.5499	8.08911	32.7884	8.61064	5.10864	5.34877	5.68677	5.35719	4.8456	6.29684	1.29859	4.15517	8.1699	0.0157671	0.154489
Ctsz	12.903	5.12034	15.4877	20.285	5.86912	4.58493	4.62964	4.85635	3.42322	3.20245	1.10775	3.31941	15.9603	0.00216327	0.118216
AC115322.1	0.368401	0.951221	1.80764	1.50198	1.27815	2.88096	3.97759	2.83563	2.37163	2.59767	-1.65705	-0.278097	22.3868	0.000627961	0.102394
Slc17a9	0.898503	0.174816	0.592996	0.274467	0.107662	0.0375634	0.0232592	0.126126	0.0238362	0.021422	2.66493	-0.932099	15.9465	0.00216958	0.118216
Rgs19	9.59869	1.46507	3.26183	2.67307	1.34694	1.36968	1.60045	1.60906	0.86213	1.00158	1.12378	1.59743	5.57017	0.0381102	0.195727
Asb10	0	0.794032	0.371289	0.435195	0.743623	1.36493	1.45983	1.5704	1.44355	0.943519	-1.76543	1.04411	6.58406	0.0265011	0.171487
Lrrc17	0.413937	0.433948	0.692706	0.460263	0.583094	0.497301	0.975107	1.38078	0.84151	0.614477	-1.05782	0.59082	14.0468	0.00325986	0.128388
Sema3a	2.03692	1.46107	5.16464	3.83628	1.49956	1.05175	0.640821	0.704112	0.840916	0.827721	1.35046	2.48046	22.7484	0.000604502	0.102394
Steap4	10.4916	6.15281	31.2734	25.7234	5.80694	6.04378	6.04227	5.60662	5.64083	4.05705	1.07615	5.02103	8.7086	0.0133713	0.151315
Tfpi2	8.20679	0.70069	1.06733	0.717871	0.590754	0.251917	0.497208	0.365996	0.359676	0.215498	2.36994	1.13045	9.64278	0.0101692	0.142975
Asns	2.09985	0.245772	0.713313	0.493912	0.280206	0.128024	0.28538	0.396797	0.121858	0.153322	1.42749	0.0958009	5.93103	0.0333821	0.187584
Iqub	1.77083	6.77239	1.15174	2.35622	5.00906	10.2604	4.2326	7.13489	7.11006	9.46835	-1.36575	4.19065	6.38105	0.0284396	0.176489
Asb15	1.36872	2.54195	0.862139	6.75416	3.0133	5.83283	8.54807	6.3962	3.7525	3.25158	-1.25111	4.22334	6.3943	0.028308	0.176294
Flnc	320.078	15.2737	21.0856	34.309	24.3061	11.4487	17.4909	17.5431	13.7327	16.9988	2.05139	8.66106	6.71642	0.0253228	0.170699
LOC100910708	0.683284	0.784114	0.0894051	0.590919	0.401376	1.21951	1.9971	0.795738	2.04663	1.23538	-1.78245	-0.0513984	12.8542	0.00437415	0.1302
Mgam	0.445033	0.0839864	0.231569	0.176454	0.0478767	0.0262494	0.0568877	0.0474585	0.087448	0.0561364	1.43679	-0.306045	7.67794	0.0184175	0.158804
Kel	0.0596877	0.088066	0.117149	0.143797	0.0986115	0.0252307	0.855351	0.537625	0.0360233	0.258998	-2.06965	-0.816471	7.06413	0.0225152	0.166135
Gpnmb	12.8442	2.69597	10.6384	7.3792	2.99465	2.42222	2.77776	2.7291	2.58787	2.06147	1.12094	3.37583	11.3937	0.00631233	0.134166
LOC100912228	1.71963	3.20036	0.828436	0.695302	1.51092	5.05532	10.9559	18.4335	1.69829	1.27191	-2.44421	1.50912	10.277	0.00851232	0.138246
Snca	0.258942	0.450278	0.609868	0.205658	0.366689	0.234552	1.54675	2.14456	1.16093	0.481544	-1.85973	-0.0115706	11.6663	0.00588302	0.134166
Tnip3	0.928736	0.0327997	0.791183	1.4062	0	0.0125294	0.0232746	0.0145626	0.0238519	0.010718	4.69021	0.353883	15.6523	0.00231034	0.120782
Vamp5	17.552	9.67074	30.7881	26.9472	10.0462	6.14665	7.09301	7.64923	6.20519	6.53271	1.07994	1.87146	21.4237	0.000749113	0.102394
Capg	33.054	19.4426	47.4414	43.4064	16.1036	13.7857	12.1406	12.3873	7.40623	7.69663	1.17094	4.84983	23.1049	0.000569737	0.102394
Reg3b	44.7147	1.20995	87.9646	28.9547	0.627503	0	0.203347	0	0.208391	0.249712	7.39595	3.33518	27.5701	0.000285372	0.102394
Reg3g	2.8781	0.353873	13.3518	2.29509	0.345816	0	0.547871	0	0.421095	0.189223	3.52333	0.41177	10.1728	0.00876096	0.139434
Cfap100	0.099046	0.414054	0.272156	0.513943	0.567272	0.655931	0.894399	0.670454	0.650907	0.525289	-1.1394	0.2196	7.24511	0.0212024	0.163473
Slc25a26	3.78931	5.5386	3.43625	3.92048	6.18676	7.58065	8.25815	10.4336	7.38676	8.19933	-1.13741	2.92733	18.1676	0.00138084	0.115656
Lmcd1	490.414	26.7402	21.8407	34.0341	26.423	26.438	24.5715	24.7954	21.537	22.6012	1.94563	6.76329	5.12205	0.0451636	0.207433
Atp2b2	0.00492601	0.256199	0.0464076	0.172535	0.2588	0.293602	0.583108	0.636508	0.758112	0.766828	-2.2481	1.92233	9.60463	0.0102806	0.142975
Ccdc77	14.471	4.83055	12.8353	4.19707	5.26948	13.5293	15.9358	16.4593	17.7458	14.6169	-1.29009	4.91306	18.2104	0.00136938	0.115656
Il17ra	12.2795	2.45119	6.68309	5.23144	2.47966	1.11176	1.59021	1.72864	1.41095	1.50897	1.58901	3.67358	19.6165	0.00104849	0.105119
Tuba8	14.1572	22.1465	11.851	18.4758	25.8552	71.1281	30.4536	35.6716	20.1254	28.9578	-1.28635	5.55791	10.4503	0.00811708	0.137969
Iqsec3	0.0448611	0.0397141	0.0140878	0.0332545	0.0652222	0.197219	0.123292	0.173386	0.09747	0.10382	-2.07255	-0.400283	22.7729	0.000596417	0.102394
A2m	0.658497	0.0652551	1.40045	0.677551	0.136396	0	0.0115762	0.00965744	0	0.0319854	5.16592	0.245771	31.566	0.00016443	0.102394
LOC100911545	0.340723	0.0337646	0.544969	0.531527	0.0100821	0	0	0	0	0	8.40007	-0.749312	20.5728	0.00283767	0.126761
LOC100909595	1.51636	0.251697	0.857131	0.421515	0.481001	0.173065	0.160743	0.149	0.402673	0.263192	1.23897	-0.503807	6.70039	0.0254622	0.170699
Clec4a2	0.840091	0.367979	2.08166	2.25743	0.485777	0.221948	0.22676	0.206371	0	0.0379722	2.65381	-0.308922	14.8083	0.00277853	0.126761
Clec4a3	10.2987	7.05487	17.4275	15.8136	10.8379	5.41427	3.49976	4.36532	3.23835	3.7866	1.21323	2.57991	36.2478	9e-05	0.090894
Clec4d	6.93213	1.83985	3.65537	2.89234	1.47534	0.663142	1.23975	0.606062	0.987266	0.712727	1.6169	2.69676	20.038	0.000970298	0.105119
Clec4e	4.69749	0.757522	1.77909	2.57224	1.35717	0.53883	1.5292	0.556683	0.398905	0.435325	1.32093	0.430359	7.31975	0.0206878	0.162564
C1r	74.873	73.9385	217.682	174.605	70.1986	46.1011	45.6662	38.9818	38.1227	36.4177	1.15623	7.68855	21.53	0.000743941	0.102394
C1s	52.7957	59.5438	180.835	168.502	69.118	40.3243	30.1363	31.4795	25.1925	22.7217	1.40591	7.53659	21.5107	0.000746436	0.102394
Ptpn6	21.059	4.34364	17.6913	19.0618	5.27324	3.14896	3.86967	4.99256	4.56512	4.42392	1.25429	4.23394	13.0941	0.00412821	0.128388
Ano2	0.111803	0.230943	0.315987	0.828771	0.243821	0.595483	0.755004	0.856903	0.74674	0.44471	-1.35114	0.702855	10.6882	0.00760957	0.136323
Olr1	2.86262	0.2766	2.34082	1.34996	0.342168	0.241509	0.266373	0.122806	0.172408	0.142034	2.47598	1.43597	18.8294	0.00121551	0.108978
Gprc5d	5.8345	0.620804	14.4211	4.45568	1.39823	0.853723	0.264313	0.630007	1.16086	0.173881	2.61799	1.8243	12.8169	0.0044139	0.1302
Mgst1	9.5567	5.68029	61.9813	51.4478	4.92424	5.09966	5.46098	5.25313	5.368	2.77141	1.97154	3.65578	10.0785	0.00899366	0.139965
Pik3c2g	2.42313	0.580551	4.64919	2.99648	0.351692	0.33026	0.213388	0.489552	0.455585	0.339837	2.10127	2.71223	15.1851	0.00255675	0.126537
Bcat1	15.9994	2.01961	6.29711	5.47163	2.07124	0.940924	1.4465	1.25703	1.31767	0.795645	2.06821	3.15014	18.1291	0.00139127	0.115656
Arntl2	1.25972	0.0995701	0.741731	0.237618	0.111493	0.0427899	0.185469	0.0773635	0.108611	0.0488052	1.98202	-0.783254	7.68814	0.0183574	0.158804
Pi15	0.767851	1.13292	1.86875	0.512271	0.913381	0.064916	0.150735	0.528151	0.586999	0.416484	1.22588	0.279443	5.49517	0.0391922	0.198149
Cdh17	1.70979	0.0417359	2.19114	1.31402	0.149547	0.047829	0.0296157	0.0617671	0.053113	0.0136381	4.19857	0.776552	22.0268	0.000682904	0.102394
Ccl27	6.30522	0.268356	1.74522	0.599219	0.267102	0.341704	0.222162	0.0794307	0.130099	0.321535	2.64791	-0.273116	8.63111	0.0136875	0.151467
Ccl19	0.353897	0.522155	2.15323	2.0331	0.29234	0	0.27789	0.231829	0.142391	0.255939	2.06326	-1.07044	8.84402	0.0128392	0.150723
Glipr2	21.4954	1.83804	16.4537	8.41968	2.76033	4.61545	2.93461	2.88023	2.71255	1.64288	1.33702	2.44943	5.85277	0.0343444	0.18968
Hemgn	0.369347	1.22614	1.12815	0.847032	0.75513	0.146369	3.16758	5.12632	1.10063	1.72788	-1.66967	1.68891	6.09215	0.0315016	0.183133
Tbc1d2	1.1218	0.242498	1.27803	0.69619	0.289639	0.277901	0.239678	0.266601	0.302305	0.226405	1.03255	0.998544	8.09504	0.0161394	0.155212
Orm1	9.42961	1.77974	6.61598	85.3002	2.00924	0.586726	0.778501	1.62366	1.32968	1.14721	3.76437	3.20902	13.9614	0.00336633	0.128388
Dfnb31	2.16196	7.6527	3.05982	5.06512	8.44784	8.82863	9.14229	9.60189	8.41139	10.2705	-1.04121	4.71673	6.60209	0.0263368	0.171487
Tnc	13.4623	0.15859	1.13003	0.138569	0.222362	0.0553131	0.168803	0.223481	0.105298	0.13519	4.05627	3.31218	9.77218	0.00980186	0.142975
Plin2	196.827	32.8761	179.656	139.594	29.067	41.2916	40.1732	41.243	32.4632	36.3314	1.14333	7.00487	7.31131	0.0207452	0.162564
Cyp4a2	0.0206548	0.811398	0.0243235	2.18181	0	0.130966	0	0.0101479	0	0	4.06205	-0.571097	6.11471	0.0312485	0.182576
Ptprf	2.99371	0.55826	3.35824	1.87095	0.61388	0.597621	0.590652	0.676789	0.630827	0.593151	1.15828	3.07098	8.91535	0.0125691	0.150723
Csf3r	10.5204	0.315625	3.43637	2.87261	0.391481	0.159984	0.394096	0.40962	0.331042	0.166607	3.15536	2.74589	14.4671	0.00299936	0.126761
Rnf19b	12.9955	3.40567	12.9833	9.98454	3.53445	4.04566	2.7961	3.19932	2.82015	2.88059	1.01645	3.68912	10.6409	0.00770724	0.136323
Tinagl1	73.4704	29.7409	90.5322	64.6651	35.5433	28.5096	16.223	18.2263	13.8581	15.3936	1.26051	6.45513	23.521	0.000532112	0.102394
Fabp3	512.271	3376.49	1214.81	1930.06	3468.19	4245.62	4171.56	4861.77	3778.7	4163.91	-1.22803	11.3407	6.01361	0.0324018	0.185586
Fgr	6.76396	0.577217	3.05121	3.25179	0.41535	0.379541	0.372661	0.579772	0.464479	0.371053	2.25778	1.91814	13.7051	0.0035726	0.128388
Fam46b	7.34625	4.35845	3.47085	4.88136	4.87816	1.9979	1.57417	1.86116	1.41023	2.25635	1.13393	3.06812	22.2935	0.000652595	0.102394
Nr0b2	0.0809089	0.671493	0.428758	0.674728	0.300761	0.615621	1.2627	1.03353	1.19636	1.20684	-1.61726	-0.134227	12.1135	0.00525152	0.134166
Rap1gap	0.0809574	0.380741	0.214508	0.232546	0.274191	0.804209	0.301958	0.357975	0.317591	0.636716	-1.31911	0.393192	7.86083	0.0173741	0.158102
Pla2g2a	36.2365	69.0377	444.556	635.899	24.8215	59.5808	19.8907	15.6315	24.5695	17.573	2.61102	6.55875	9.81499	0.00968384	0.142305
Fam131c	0.0327587	1.23251	0.192886	0.218549	0.876766	1.62015	1.90994	1.80259	1.58166	1.83014	-1.94706	0.788774	7.39115	0.0202095	0.161445
Tmem82	1.14049	0.586584	0.643155	0.410801	0.875768	1.42592	2.30824	2.09926	1.8032	2.02135	-1.69818	1.00746	33.0933	0.000134053	0.0993307
Efhd2	67.7693	8.74557	29.0387	24.4419	10.2765	6.2758	7.4872	7.57717	7.63429	6.46768	1.57949	5.06373	13.1232	0.00409949	0.128388
Fhad1	73.8863	0.401454	5.92834	2.19371	0.787935	0.547941	0.552138	0.268361	0.201732	0.574853	4.86497	5.33371	12.8265	0.00440362	0.1302
Pdpn	19.8757	1.63815	6.81603	5.53178	2.18914	1.44645	2.22957	1.55001	1.64042	1.63223	1.67708	2.90182	9.47883	0.0106585	0.143995
LOC691354	0.452032	1.76265	1.54626	1.19672	1.5363	2.94808	4.4115	4.08216	1.40305	2.26502	-1.50239	1.27365	13.0346	0.00418764	0.128388
Spsb1	2.02996	1.72218	7.21582	3.87895	1.30424	1.57316	0.92097	1.23374	0.925663	1.17446	1.01597	2.58563	8.16473	0.0157925	0.154489
Rnf207	5.51621	23.6849	13.76	20.707	23.0126	35.4934	27.6746	26.3094	26.0103	29.7628	-1.01552	5.92461	7.08871	0.0223312	0.165985
Perm1	1.71119	10.7818	4.44835	7.94084	10.6795	13.057	14.5062	14.6811	10.5172	13.4298	-1.13199	5.38563	5.98364	0.0327534	0.186247
Rmdn2	1.66223	1.64829	2.05915	1.62022	1.36954	5.70783	2.12312	1.84545	2.24092	3.29023	-1.21897	2.37205	15.0954	0.00260758	0.126537
Gckr	0.889293	0.462516	2.13638	4.16292	0.740488	0.766866	0.366607	0.699066	0.418637	0.540237	1.12607	1.37782	5.39971	0.040624	0.200166
Fndc4	9.03645	1.76875	16.0834	7.90096	2.13351	2.30794	1.78946	2.05267	1.89115	1.97429	1.40621	2.56381	10.0433	0.00908229	0.140411
Emilin1	33.8082	6.37897	31.5277	19.2161	6.97442	6.21817	7.12787	7.69062	7.24102	6.46314	1.06186	5.52917	8.5593	0.0139887	0.15183
Slc26a3	0.0238308	0.202176	0.0748361	0.105991	0.291348	0.241765	0.411678	0.288803	0.402712	0.353307	-1.49712	-0.38898	6.94856	0.0234047	0.167549
Slc25a21	0.169683	0.704133	0.636932	0.825446	0.988191	0.658993	1.13671	1.15671	1.71535	1.13895	-1.08899	1.04288	6.56617	0.0266654	0.171774
Clec14a	13.963	16.4807	47.0535	31.1945	13.6496	5.33659	8.67409	8.41778	11.1785	8.63329	1.12361	5.56218	15.6055	0.00233367	0.121037
Pygl	3.14677	0.423389	1.72871	1.33706	0.588257	0.43569	0.634594	0.675189	0.31103	0.601408	1.03097	1.42132	5.46838	0.0395878	0.199184
Actn1	105.104	8.47346	12.9205	7.55373	8.13226	5.90978	7.87011	7.65701	6.80267	6.47705	1.66296	5.95429	5.36623	0.041141	0.201137
Pgf	12.1216	3.39321	9.08691	7.84359	3.25369	3.14009	2.05173	3.77695	2.01574	1.62417	1.09807	2.80742	10.7942	0.00739565	0.136323
Batf	6.29587	1.14049	4.96034	9.16787	0.932808	0.852386	0.475017	0.924659	0.703155	0.777768	2.12918	1.23218	16.4909	0.00193515	0.118216
Tmem63c	1.63523	0.228385	0.462721	0.242725	0.479992	0.120797	0.17297	0.1482	0.191632	0.0731948	1.76748	1.02802	10.9088	0.00717238	0.135749
Asb2	9.26925	13.5548	8.68875	17.4874	11.1884	32.8231	32.2063	20.2817	12.9819	17.4091	-1.25556	5.61916	16.5017	0.00193083	0.118216
Ppp4r4	0.140333	0.26117	0.450705	0.304984	0.252925	0.202229	0.450792	0.570377	0.69296	0.422103	-1.07629	0.479619	10.0571	0.00903695	0.140335
LOC299282	8.33676	1.00575	2.43082	6.7397	0.491717	0.284088	0.0376944	0.0251572	0.154517	0.124981	4.48203	3.54664	26.795	0.00031977	0.102394
AABR07065445.1	0.459725	1.0773	0.509534	1.35311	0.750587	1.95474	2.51631	1.86007	0.652841	1.43746	-1.3242	0.179272	9.9075	0.00943455	0.142298
Bcl11b	0.0426348	0.094358	0.191701	0.0948126	0.176735	0.211352	0.35152	0.251362	0.243278	0.176593	-1.35288	0.197006	12.5658	0.0046893	0.13262
Hhipl1	1.30522	0.439579	1.80436	1.57749	0.215638	0.215895	0.289644	0.343865	0.342494	0.194943	1.49653	0.565103	11.6505	0.00590689	0.134166
LOC103692716	85.3687	9.91543	24.2766	19.4952	10.6728	12.3984	11.5156	9.99795	8.13027	9.75349	1.13702	5.36096	5.0494	0.0464516	0.209631
Hsp90aa1	1034.16	132.733	282.669	249.521	128.513	156.233	126.376	132.554	110.558	120.247	1.10755	9.30487	4.98026	0.047719	0.21183
Ankrd9	1.53221	1.45575	1.11178	1.13579	1.73363	1.66828	2.84378	2.40283	1.94288	3.50898	-1.1156	1.57774	15.8628	0.00220856	0.118216
Adssl1	14.9066	67.4484	38.3631	32.2598	63.8167	71.3325	89.8356	84.6037	85.6032	86.5378	-1.18125	6.92354	8.47254	0.0143632	0.152241
Itgb8	1.34539	1.00439	7.82319	5.43267	0.638108	0.971433	1.33445	1.15121	0.839175	0.342174	1.31843	2.67174	5.00363	0.0472861	0.211148
Nmrk2	0.833783	3.14873	1.40268	3.22276	2.8075	5.40423	3.6165	3.39419	1.51762	5.58487	-1.05928	2.48355	5.07432	0.0460049	0.208783
Lmnb2	20.7764	4.23483	11.8556	5.86304	4.35396	2.71607	3.98252	2.87372	3.62199	3.96278	1.06359	3.6279	7.78854	0.0177778	0.158804
Gamt	5.64735	24.1281	14.4617	13.3204	24.0982	37.4183	27.4924	29.5518	35.7573	34.5645	-1.26227	5.14681	10.0032	0.00918468	0.14053
Misp	0.104889	0.512635	0.236744	0.223536	0.173289	0.532053	0.576533	0.532504	0.54863	0.530991	-1.3952	0.160769	11.5708	0.00602931	0.134166
Cnn2	25.8774	4.70978	9.42276	7.07977	4.65778	4.36107	3.24847	4.01486	3.57564	4.28465	1.02462	2.15708	6.01008	0.0324429	0.18574
Fstl3	13.3034	0.563684	3.2923	2.10753	0.610633	0.270409	0.753467	0.582017	0.314582	0.771055	2.4654	1.93694	9.57992	0.0103535	0.142975
Pram1	7.26654	1.1044	5.91609	6.08476	0.944855	0.995443	0.937775	0.870488	0.798606	0.547414	1.91294	2.17603	15.7783	0.00224879	0.119091
Angptl4	21.3179	0.302942	6.74213	0.939676	0.247777	0.226415	0.392549	0.128654	0.244245	0.47775	3.8868	2.33301	11.2318	0.00658516	0.13461
Slc41a2	1.468	0.133517	0.426264	0.368942	0.0996704	0.15301	0.177644	0.18772	0.115299	0.0654448	1.43488	0.448136	5.09526	0.0456336	0.208063
Chst11	4.09145	0.608176	1.27046	0.724273	0.645691	0.232321	0.335658	0.430034	0.442264	0.375389	1.63861	0.943308	10.0024	0.00918688	0.14053
Dram1	2.6308	0.816224	3.6482	3.24417	0.861157	0.706736	0.839827	0.982484	0.563879	0.560111	1.17905	1.89807	11.8392	0.00562859	0.134166
Gnptab	10.6324	3.02589	16.1333	8.9465	3.29306	2.3411	3.60223	3.21429	2.74215	2.73044	1.08227	4.63465	10.7668	0.00745011	0.136323
Uhrf1bp1l	11.3541	2.70316	14.8222	6.08042	3.23285	1.89826	2.27328	2.16874	2.03749	2.25263	1.40783	4.94582	16.5282	0.00192021	0.118216
Pawr	10.6241	1.37826	8.9007	5.2792	1.32962	1.45798	1.14101	1.2657	1.15647	1.23565	1.68536	2.66483	12.4109	0.00487607	0.133283
B4galnt1	18.2503	32.3544	24.4973	32.777	26.7163	17.0076	48.7417	63.6449	50.1471	48.9236	-1.0556	6.62885	11.006	0.0069893	0.135152
LOC100365958	8.70891	0.44577	1.41186	0.991819	0.427843	0.571665	0.169456	0.245039	0.335741	0.208094	2.56773	1.52745	9.45134	0.0107432	0.143997
Angpt1	3.45821	9.0081	4.78618	33.2065	10.0721	30.8189	19.3444	34.5064	23.9267	14.0262	-1.38005	5.1709	6.58339	0.0265073	0.171487
Pkhd1l1	0.0760003	0.540113	0.459429	0.754919	0.810292	0.837424	1.2771	1.04882	0.707392	0.912395	-1.13844	3.3776	5.44883	0.0398795	0.199422
Myc	14.6225	0.44357	2.09469	2.83209	0.596023	1.21787	0.619676	0.878018	0.584646	0.688496	1.95106	2.5781	5.7888	0.0351558	0.190991
AABR07058287.1	1.8873	0.409078	0.526987	0.216341	0.30859	0.148042	0.137501	0.248539	0.117427	0.3166	1.42103	-0.00126044	5.83045	0.0346249	0.190183
Lynx1	2.28333	5.48541	1.33748	2.92035	5.06627	7.02888	5.91529	6.58558	4.9053	6.7571	-1.08992	4.29626	6.7419	0.0251033	0.170699
Bop1	22.9529	4.01252	11.0809	8.30563	4.41214	4.104	3.4808	4.09746	3.31547	3.57953	1.05109	3.99704	7.7702	0.017882	0.158804
Ncf4	10.2899	1.51267	7.73044	13.6629	2.35272	1.31442	2.0701	1.66794	1.75881	1.61326	1.63478	2.5525	13.1584	0.00406515	0.128388
Csf2rb	22.0409	1.37283	9.9329	6.4549	1.31666	0.863579	1.51683	1.09316	1.17194	1.11907	2.40066	3.76388	13.791	0.00350179	0.128388
Rac2	3.39891	0.89465	3.40028	3.76096	0.801425	0.544017	0.485848	0.924126	0.298739	0.393774	1.77143	0.897162	17.0633	0.00172038	0.118216
Rpl3	137.386	25.9457	86.9022	73.1592	28.5793	26.7017	21.3428	23.2532	20.7039	19.3579	1.24394	7.20893	12.4994	0.00477071	0.13262
Rangap1	58.5529	9.99639	28.003	22.0382	9.48059	9.66186	8.92866	8.63477	8.13859	8.34012	1.14538	5.52941	8.51702	0.0141698	0.15183
Nfam1	1.78332	0.342248	1.00741	0.753647	0.365293	0.200279	0.325534	0.23278	0.28595	0.435452	1.11821	0.90251	7.62373	0.0187412	0.15925
Arfgap3	20.3612	4.73198	8.69137	6.34633	4.5404	2.80216	3.25594	2.97998	3.81183	2.93082	1.12838	3.83056	10.2724	0.00852319	0.138246
Parvg	2.7293	1.11787	2.50447	3.11358	1.20341	0.606821	0.469679	0.705292	0.545506	0.557545	1.48602	1.67662	40.4852	5.55e-05	0.0841401
Arhgap8	1.15964	0.349974	2.62777	1.729	0.313506	0.71301	0.144866	0.414356	0.243897	0.266845	1.30652	0.895795	5.53017	0.0386827	0.197142
Abcd2	0.0162903	0.229838	0.148674	0.181134	0.218	0.227241	0.297405	0.328145	0.452256	0.326927	-1.30973	0.53742	6.37124	0.0285374	0.176711
Slc38a4	0.503866	0.198247	1.31199	1.30726	0.288582	0.248489	0.270361	0.28056	0.14867	0.273298	1.09713	0.845462	6.56091	0.026714	0.171834
Vdr	0.211671	0.568849	0.231463	0.257776	0.639464	0.907542	0.498632	0.772539	0.742166	0.710734	-1.15898	1.42114	7.41622	0.0200448	0.161169
Rnd1	108.843	4.17294	11.2171	18.8842	4.63802	4.95927	2.87886	3.22511	1.70272	4.42413	2.68969	4.54976	10.0807	0.00898826	0.139965
Tuba1c	47.7594	3.11454	10.4958	7.31856	2.61562	2.75128	2.05467	2.60717	1.80483	2.767	2.16148	3.51311	9.59765	0.0103011	0.142975
Krt7	6.7907	0.0722546	3.1526	0.53242	0.0647255	0.0828032	0.0512717	0.0213867	0.105087	0.118054	4.34389	0.9848	12.7013	0.00454003	0.131547
Pdgfd	0.144945	0.568059	0.497843	0.617803	0.407093	0.834801	0.995878	0.569698	1.02787	0.681357	-1.19603	1.3196	11.5055	0.00613197	0.134166
Mmp8	22.9882	0.672649	6.12792	3.8198	1.29641	0.724132	1.19328	0.542994	1.15617	0.679392	2.60752	3.07012	10.975	0.00704705	0.135152
Birc3	12.0853	2.34061	8.642	15.2818	2.12624	3.29938	1.82464	2.69313	1.71408	2.04678	1.35576	3.40371	8.76373	0.0131515	0.151063
Trpc6	0.982187	0.318816	1.31086	1.60176	0.363483	0.157769	0.385621	0.238061	0.284534	0.426192	1.17643	0.957152	8.79201	0.0130405	0.150984
Icam1	6.41948	1.73123	5.63723	8.14951	1.78683	1.55268	1.01149	1.48715	1.13921	1.66949	1.35218	2.8754	14.357	0.00307501	0.126761
LOC691141	0.967299	0.286714	1.30184	1.26762	0.256837	0.197143	0.0813806	0.390377	0.208498	0.262332	1.37773	-0.575677	8.09097	0.0161599	0.155212
Adamts8	2.08147	0.21388	0.744106	0.405023	0.147379	0.113125	0.175118	0.17531	0.215353	0.0806423	1.83923	0.320149	8.27426	0.0152652	0.153508
Scn3b	15.6544	0.678324	3.73192	1.5368	0.911461	0.594016	0.538099	0.863722	0.656151	0.652427	2.35881	3.15759	9.59461	0.0103101	0.142975
Jaml	2.12826	0.584139	2.67402	2.38508	0.66447	0.414402	0.394765	0.485765	0.414671	0.345403	1.59855	1.35821	22.3287	0.000648722	0.102394
Ncam1	67.7374	4.84084	26.1408	12.9824	4.15006	3.911	3.57867	2.63603	2.9131	3.53299	2.3752	5.67737	13.4524	0.00379091	0.128388
Fdx1	139.857	15.7939	50.1215	57.6392	21.0571	25.5736	20.9157	19.6646	17.0733	17.2343	1.09165	4.95863	5.66534	0.0367886	0.193575
Pstpip1	24.1284	10.3163	24.2682	27.538	9.33856	4.96228	7.00736	5.79766	4.61963	4.56426	1.42508	4.35229	38.4978	7.1e-05	0.0841401
Cyp11a1	0.226309	1.15197	0.159903	0.0880725	1.20019	7.97832	0.42649	0.811665	1.09267	1.31343	-2.22992	1.69773	4.97157	0.0478813	0.212126
Tmem202	2.4015	0.31036	0.928921	0.584729	0.382277	0.222294	0.330347	0.361713	0.380858	0.076063	1.36699	-0.38145	5.65323	0.0369537	0.193575
Anxa2	163.513	26.9098	73.4489	49.7933	26.1618	18.8261	25.084	23.3014	18.6094	19.0632	1.30125	5.80838	9.93522	0.00936136	0.141847
Fam81a	0.105504	1.23884	0.138049	0.312832	1.04003	1.89541	1.78807	3.01795	3.7356	0.985555	-2.16121	2.58737	8.66362	0.0135538	0.151315
Aldh1a2	16.578	0.639044	3.77553	1.38389	0.848811	0.719713	0.903019	0.723992	0.216331	0.47525	2.52783	2.40236	8.86813	0.0127471	0.150723
Myo5c	0.104211	0.14003	0.113955	0.0744905	0.132817	0.0471979	0.289327	0.460798	0.184191	0.197836	-1.33398	0.196981	7.55269	0.0191757	0.159905
Gsta4	11.9037	28.1669	11.0834	25.7049	25.5185	49.4343	27.3339	32.6853	30.6438	31.233	-1.01315	4.87079	8.04923	0.0163724	0.155455
Col12a1	4.86171	0.319086	0.704107	0.20039	0.332075	0.250054	0.29718	0.208338	0.174029	0.280606	2.02386	2.88506	6.2949	0.0293135	0.178192
Fam46a	12.0026	1.95087	9.37211	9.12925	2.14703	2.21743	1.53407	2.38282	1.55475	1.0382	1.54968	3.59425	12.5537	0.00470733	0.13262
Paqr9	0.234801	0.779481	0.368675	0.369862	1.07648	2.18357	1.12928	2.26874	1.72413	1.35847	-1.84026	1.5332	14.8784	0.0027356	0.126761
Rbp1	49.9172	7.28879	41.3309	48.467	9.2178	7.53398	3.08045	10.8505	2.57225	6.23465	1.91268	3.51023	12.2293	0.00510141	0.134166
Ky	0.119359	0.769712	0.339281	0.878679	0.693586	0.558479	1.21195	1.44785	1.42086	1.25909	-1.34389	2.33662	7.53142	0.0193081	0.159929
Slco2a1	2.05312	0.148574	1.0936	0.429209	0.221821	0.22702	0.131785	0.31883	0.121548	0.169925	1.59334	0.876468	6.54385	0.0268722	0.172219
RGD1307461	0.239228	0.24818	0.669081	0.482126	0.437227	0.663628	0.431464	0.896198	0.956523	0.381162	-1.04506	0.765907	10.1044	0.008929	0.139965
Sema3f	2.48997	0.461267	1.06863	0.824438	0.468052	0.304067	0.408419	0.289977	0.342854	0.28812	1.31638	1.98511	11.0761	0.00686068	0.135013
Mst1	0.0822162	0.283046	0.172123	0.172677	0.380328	0.509722	0.365832	0.412911	0.507226	0.465762	-1.30552	-0.129402	9.36813	0.0110048	0.14565
Rtp3	2.53647	0.685828	2.13549	1.59521	0.27305	0.21832	0.581291	0.575163	0.512587	0.435769	1.21275	0.810885	6.89166	0.0238582	0.168678
AC132539.1	8.58171	2.1729	5.99506	5.01366	0.720917	0.368907	1.97019	1.5007	1.49234	0.946725	1.42247	-0.209913	6.68743	0.0255754	0.170858
Xirp1	207.63	18.7509	32.2343	42.9483	23.0464	16.3969	18.8103	20.6982	17.0138	22.478	1.38327	7.86238	5.61327	0.0375046	0.194931
Klhl40	14.38	1.25106	0.864223	4.62036	1.72037	1.00611	0.887752	0.877033	0.957654	1.18341	1.83529	2.53722	7.3967	0.020173	0.161445
Fam198a	0.0831543	0.253047	0.195848	0.208036	0.175161	0.210902	0.416257	0.500465	0.589686	0.225515	-1.38289	-0.546	11.938	0.00543654	0.134166
Ccr1	4.54075	0.269422	2.98185	1.92211	0.313751	0.247004	0.602221	0.657907	0.587769	0.316943	1.60981	1.06152	6.08989	0.0315271	0.183133
Adgre1	1.54034	1.71973	6.25967	10.3605	2.12675	0.688908	0.696553	0.912189	0.431618	0.44758	2.34629	2.83971	23.7147	0.000515604	0.102394
Vav1	2.86674	0.756243	2.13216	3.21718	1.09974	0.585269	0.804943	0.81978	0.674925	0.885779	1.00898	1.71966	11.3331	0.00641292	0.13461
C3	7.30311	4.66867	14.6347	23.9423	4.93789	1.31834	1.15305	1.4131	1.40124	1.21233	2.65374	4.79171	54.6278	1.49e-05	0.0841401
LOC316124	0.234088	0.231284	0.994366	1.04114	0.165747	0.10602	0.118165	0.0657195	0.191736	0.0634848	1.83567	-0.293514	11.7308	0.00578651	0.134166
Ebi3	1.28787	0.123925	0.8792	0.850901	0.148016	0.0946781	0.0659527	0.0366806	0.0901181	0.0809906	2.70395	-1.1592	17.5773	0.00155128	0.116234
Trem2	0.718652	0.0859728	0.594695	0.302354	0.231042	0.935979	0.411791	1.10695	0.609563	0.379263	-1.22483	-0.562515	6.48923	0.0273861	0.173633
Trem1	3.39165	0.338994	2.78296	2.57903	0.60734	0.110996	0.154639	0.344019	0.10565	0.0949491	3.09974	-0.00807062	25.893	0.000366188	0.102394
Vegfa	115.981	149.605	116.714	132.844	142.283	288.437	229.032	223.607	180.615	194.503	-1.06317	9.36337	24.5092	0.000450538	0.102394
Mcm3	9.43505	2.66318	5.06353	3.57937	2.68197	1.60375	1.65206	1.43848	1.61902	1.95391	1.12605	3.12865	14.1767	0.00320388	0.127785
Paqr8	2.09405	0.31104	1.80398	0.85948	0.362217	0.106935	0.364177	0.262385	0.186605	0.396393	1.60517	0.0413773	9.38797	0.0109418	0.145439
Ogfrl1	28.7858	13.0245	65.2363	39.6282	12.2683	8.90879	11.457	8.92335	8.71836	7.03464	1.37062	4.94914	17.5525	0.001559	0.116234
Ankrd23	604.82	67.2487	357.666	279.794	48.5597	53.738	57.7598	48.876	25.0994	60.258	2.01945	7.51973	12.8951	0.00433106	0.129754
Lonrf2	0.142768	0.349824	0.128096	0.381747	0.40772	0.556082	0.616583	0.617928	0.697526	0.523628	-1.3552	1.64962	12.7624	0.00447291	0.131218
Il1r2	7.79274	0.103687	2.48272	2.36156	0.402491	0.0396082	0.147152	0.0613808	0.150802	0	4.6048	0.785656	18.7357	0.00123744	0.108978
Nabp1	35.5041	9.31171	38.9988	21.6748	11.6271	6.80552	8.78428	8.75321	9.25222	9.92036	1.00838	5.0688	11.9412	0.00548471	0.134166
Rufy4	4.7424	0.115046	1.08304	0.640247	0.190261	0.1217	0.273168	0.165024	0.106185	0.190861	2.56298	0.965888	8.75371	0.0131911	0.151063
Cxcr2	8.3654	0.094267	2.92929	2.23542	0.28711	0.216058	0.72243	0.184154	0.349609	0.295717	2.54364	0.894516	7.73681	0.0180737	0.158804
Tmbim1	4.64342	0.750316	3.62168	1.88483	0.774151	0.53741	0.955509	0.648413	0.599217	0.728981	1.32555	2.35778	9.6098	0.0102654	0.142975
Slc11a1	3.14842	0.302956	3.18821	3.91512	0.40708	0.327897	0.358295	0.33627	0.321284	0.197995	2.35879	1.68235	15.965	0.00216111	0.118216
Ptprn	4.94966	0.344046	2.10891	0.781289	0.382162	0.457357	0.131832	0.158861	0.120091	0.229346	2.53003	1.64525	11.7954	0.00569178	0.134166
RGD1563917	1.53635	0.288153	2.02389	2.57692	0.67113	0.693465	0.552077	0.0767616	0.314317	0.480219	1.30336	-0.367139	5.2173	0.0435401	0.204779
Asb18	0.916036	2.53418	1.47892	4.33707	2.812	4.66537	3.6371	3.65851	3.94132	4.02296	-1.03334	2.35487	7.95408	0.0168694	0.157452
Iqca1	0.0168775	0.158749	0	0.140748	0.175668	0.588583	0.755406	0.829205	0.621351	0.595036	-3.00723	0.218133	19.7123	0.00103009	0.105119
Tgif1	6.99323	0.879793	3.51578	2.57993	0.88462	0.761321	0.611559	0.717457	0.724654	0.633657	1.68719	1.22627	12.422	0.00486275	0.133213
LOC100134871	1.62321	2.79411	3.39826	1.68455	2.43145	0.0914867	12.576	13.7524	4.4411	4.85216	-1.87108	1.65907	6.26124	0.0296637	0.178636
LOC103694908	4.89139	1.20627	4.57523	6.34009	1.30222	0.85069	1.28395	0.823946	1.21458	1.21284	1.33096	0.828992	11.9098	0.00552855	0.134166
Timp1	645.05	17.5418	260.527	106.703	13.4561	10.0128	9.51454	11.1602	7.58782	7.90644	4.05071	6.07645	19.6057	0.0010506	0.105119
RGD1559731	0.532943	0.753564	0.209201	0.329215	0.601667	0.337922	1.1857	1.16373	0.821986	0.851149	-1.0805	0.172181	5.65019	0.0369952	0.193639
Cybb	6.00036	2.74433	9.37406	12.8939	2.92712	2.45202	2.27744	2.30782	2.37198	1.75555	1.16771	4.12581	14.0537	0.00329548	0.128388
LOC103689963	2.45511	0.609257	3.67848	1.63668	0.601461	0.284981	0.251456	0.314665	0.379758	0.457091	1.95323	1.92089	22.0815	0.000676564	0.102394
Hdac6	4.45172	0.932177	6.36416	3.62419	1.03417	0.558786	0.740339	0.802278	0.789988	0.92086	1.64667	2.63416	16.1341	0.00208519	0.118216
Plp2	12.6368	1.5149	7.91189	5.69067	1.52406	1.81619	2.33185	2.75246	1.93209	1.64501	1.05443	1.96877	4.90578	0.0491317	0.214188
Tlr7	0.677007	0.580748	1.14953	1.5464	0.499423	0.452562	0.383251	0.381609	0.27873	0.170795	1.02021	1.31253	11.4239	0.00626301	0.134166
Sat1	180.156	66.7896	197.065	108.379	65.7277	53.2465	49.3286	37.3136	52.3259	39.25	1.01213	6.62203	16.5844	0.001898	0.118216
Msn	651.234	105.428	405.872	218.401	92.6078	92.6398	77.3834	80.5133	81.834	79.0941	1.41758	9.75978	10.8813	0.0072252	0.136272
Vsig4	0.684359	0.369844	3.01749	1.29184	0.157764	0.121097	0.112475	0	0.0192107	0.03453	3.77365	-0.428912	19.5707	0.00105743	0.105119
Ar	0.0539684	0.0895808	0.0508433	0.228031	0.133744	0.246381	0.139846	0.111363	0.260572	0.222471	-1.14302	-0.505386	6.16158	0.0307195	0.181398
Itgb1bp2	72.7008	112.411	23.9959	61.3328	115.641	155.601	111.747	135.19	136.733	135.016	-1.0296	7.17403	5.86014	0.0342523	0.18968
LOC681325	1.00907	0.0732208	1.34414	0.579392	0.163978	0.146843	0.116904	0.097527	0.0199673	0.0717797	2.32625	-0.134699	11.4986	0.00614283	0.134166
LOC102548415	2.88396	2.36242	3.30799	1.87406	5.90323	6.69705	6.22022	4.34274	5.8772	4.91627	-1.05795	1.50333	9.47731	0.0106632	0.143995
Plp1	0.509562	0.359571	0.600069	0.492687	0.468513	1.18937	0.765453	0.863532	0.472446	0.721011	-1.07361	1.04588	20.1853	0.000925404	0.105119
AABR07041089.1	12.3414	2.58188	6.36291	5.93964	2.31284	1.94659	2.42271	1.96081	1.6305	1.99821	1.16954	1.44598	10.1463	0.00882571	0.139965
LOC691215	1.66537	0.333049	5.36367	4.26125	0.696136	0.152668	0.283597	0.216874	0.145315	0.130597	3.22179	0.375268	25.4794	0.000390124	0.102394
Smarca1	0.204916	0.100781	0.147469	0.0759496	0.135419	0.584688	0.268177	0.223726	0.233604	0.111147	-1.42066	-0.154567	10.1385	0.00884482	0.139965
L1cam	0.210847	0.19514	0.180579	0.221656	0.361012	0.379197	0.352198	0.489701	0.31466	0.436661	-1.04114	0.977309	13.6965	0.00355585	0.128388
Fhl1	482.377	52.1094	83.5161	97.2907	56.9854	38.7574	49.4621	46.6133	40.3505	41.4889	1.4573	7.91318	6.9154	0.0236678	0.168325
AABR07001555.1	10.175	7.94382	6.763	11.6608	8.41551	13.0616	16.9843	16.4386	15.8232	17.0647	-1.1441	2.2295	41.6399	4.85e-05	0.0841401
AABR07006310.1	10.8783	4.03824	25.129	18.6411	3.17389	3.06418	2.22527	2.61854	2.04042	1.77982	1.92286	3.84314	19.6048	0.00105078	0.105119
AABR07006724.1	4.61378	2.69836	11.8788	6.63211	3.25189	2.0467	2.02495	2.30988	2.22341	1.54148	1.08954	2.20808	15.1333	0.00258594	0.126537
Rn50_10_0706.2	12.344	0.311332	1.90507	2.54176	0.348613	0.44598	0.538493	0.449237	0.1698	0.228903	2.83116	0.206291	9.32772	0.0111346	0.146401
AABR07030501.1	0.0755376	0.449289	0.31134	0.272972	0.758145	2.01163	1.03429	1.24326	1.18532	1.32134	-2.10956	1.18686	16.2513	0.00203444	0.118216
AABR07035722.1	1.15573	0.0812004	0.691302	1.54004	0.290956	0.279165	0.226877	0.234337	0.243576	0.0796022	1.38578	0.165078	5.50229	0.039088	0.198036
Ncf2	5.9088	1.08976	2.29149	2.51985	0.940923	0.421302	0.880437	1.01431	1.27464	0.476237	1.26554	1.57952	7.30289	0.0208026	0.162564
Astn1	0.0459434	0.0779549	0.0973866	0.0510851	0.0971573	0.124293	0.194811	0.16553	0.195946	0.116292	-1.40348	-0.0970751	19.7009	0.00101173	0.105119
Rn50_14_0474.1	0.0205509	0.0454826	0.145207	0.25136	0.0407432	0.156368	0.750379	0.908714	0.124031	0.111469	-2.41749	-0.677896	10.0086	0.00917071	0.14053
AABR07017268.1	0.993937	4.32617	1.01441	3.04186	5.01077	6.72238	7.41445	6.62266	10.2949	7.43463	-1.63321	3.76504	10.436	0.00814875	0.13815
AABR07024955.2	0.398062	2.48276	0.298305	1.04617	2.61864	3.62536	3.62297	2.77355	3.14499	3.10125	-1.43833	0.666036	5.75868	0.035546	0.191886
AABR07027496.1	0.523897	0	0.633186	0.720497	0.0273329	0.034967	0.0649547	0.0270942	0.133132	0.0448678	2.15481	-1.43207	5.33461	0.0416366	0.202047
AABR07031489.1	0.578577	4.93278	2.586	9.56219	5.04444	7.70399	7.69755	8.72158	8.80906	8.92963	-1.19626	3.5335	5.16866	0.0443603	0.205615
AABR07031740.1	4.57682	3.53721	1.11217	3.79658	3.91276	3.83865	6.16089	9.06589	6.72293	5.77931	-1.17128	2.2512	9.81006	0.00969734	0.142305
LOC102551356	0.0386623	0.213915	0.068294	0.150462	0.1533	0.429004	0.489535	0.484374	0.210004	0.429895	-1.97307	-0.509148	16.8668	0.00178875	0.118216
Lace1	0.622708	3.36432	1.16467	2.3623	2.17862	3.6	2.91224	3.85126	2.60865	3.89415	-1.05676	1.8023	5.93732	0.0333062	0.187584
LOC102550392	0.0875265	1.67076	0.154609	0.608263	1.06284	2.5529	1.4433	1.67709	1.69039	1.70908	-1.53488	0.531386	5.0481	0.0464751	0.209631
AC142138.2	0.521061	1.55238	0.330406	0.549664	0.688686	1.20295	2.12445	2.06114	2.06425	1.76822	-1.56314	1.23576	12.3374	0.0049658	0.134166
AABR07052523.2	2.17745	2.06973	1.51222	3.69379	4.78734	6.01823	9.66695	2.96252	3.97617	3.69458	-1.1612	1.79119	7.4665	0.0197192	0.160755
AABR07072897.1	13.0485	52.5429	50.7936	62.8716	49.5828	103.421	130.637	99.724	84.4392	105.77	-1.51002	2.30925	18.785	0.00122585	0.108978
AABR07048966.1	0.163734	1.04181	0.337427	0.773746	1.13613	1.45346	2.41066	1.4882	1.28463	1.33214	-1.43806	0.457325	8.00988	0.0165758	0.155995
AABR07073186.1	43.5403	15.1537	27.2909	27.7204	6.61329	7.56981	7.03083	11.3859	8.47673	8.76091	1.07442	0.0423067	8.00088	0.0165936	0.155995
AABR07063287.1	33.7087	14.2989	100.894	32.796	15.5934	12.8241	13.8962	11.0409	12.2065	12.7985	1.18731	0.937003	8.53677	0.0140848	0.15183
Rn50_6_1033.1	16.2301	17.5282	10.4753	3.29695	29.3924	93.2125	14.9807	41.3266	27.5965	41.1382	-1.74787	3.22145	7.6985	0.0182965	0.158804
AABR07055492.1	3.27244	0.735561	2.16769	2.55844	0.81097	0.972631	0.90338	0.653157	0.555472	0.499212	1.00575	0.169509	7.02921	0.0227672	0.166528
AABR07057079.1	0.170062	0.819959	0.171658	0.418708	0.228784	0.554558	0.457843	1.57556	1.2903	0.421677	-1.4947	0.309491	6.53109	0.0269911	0.172349
AABR07039199.1	33.4346	49.1287	7.58417	24.5303	47.4051	60.124	54.8748	65.0334	59.7093	57.8239	-1.09609	3.01489	5.74645	0.0357058	0.191895
