# Supplementary material for: Exploring potential therapeutic agents for lipopolysaccharide-induced septic cardiomyopathy based on transcriptomics using bioinformatics
Source: Sci Rep. 2023 Nov 23;13:20589. doi: 10.1038/s41598-023-47699-0 (PMC10667505; doi:10.1038/s41598-023-47699-0)
Supplement: Supplementary file 4 — Supplementary Table 2. [file 41598_2023_47699_MOESM4_ESM.xlsx]

## Sheet: Sheet1
Table 2. Echocardiographic parameters after LPS injection 24h
	LPS (N=5) Mean±SEM	Ctrl (N=5) Mean±SEM
Echocardiographic parameter
LVEDd(mm)	6.43±0.16	6.3±0.23
IVST(mm)	1.28±0.04	1.2±0.04
LA(mm)	4.49±0.14	4.28±0.23
AOD(mm)	3.46±0.11	3.46±0.06
LVESd(mm)	4.21±0.21	3.61±0.08
LVPWT(mm)	1.34±0.05	1.23±0.03
LVEF(%)	72.83±3.50	87.43±1.13
FS(%)	37.50±2.95	51.71±1.80
Hemodynamic parameter
Tn-I	1069.41±172.74	594.39±74.91
BNP	832.45±143.25	487.38±84.38
Note: Mean±SEM
Abbreviations:
LVIDd, left ventricular end-diastolic diameter;
LVIDs, left ventricular end-systolic diameter;
IVSs, interventricular septal thickness at end-systole; LVPWd, left ventricular posterior wall thickness at end-diastole;
LVPWs, left ventricular posterior wall thickness at end systole; FS, fractional shortening;
EF, ejection fraction.
