# Supplementary material for: Exploring potential therapeutic agents for lipopolysaccharide-induced septic cardiomyopathy based on transcriptomics using bioinformatics
Source: Sci Rep. 2023 Nov 23;13:20589. doi: 10.1038/s41598-023-47699-0 (PMC10667505; doi:10.1038/s41598-023-47699-0)
Supplement: Supplementary file 5 — Supplementary Table 3. [file 41598_2023_47699_MOESM5_ESM.xlsx]

## Sheet: Sheet1
Algorithm	Gene
MNC	Il1b	Itgb2	Itgb1	Ccl2	Vegfa	Icam1	Cd44	Cxcl10	Rac2	Cxcl1
Degree	Il1b	Itgb2	Itgb1	Vegfa	Ccl2	Icam1	Cd44	Rac2	Cxcl10	Cxcl1
BottleWeck	B2m	Il1b	Ptpn6	Myom2	Rac2	Itgb1	Vegfa	Ptgs2	Hsp90aa1	Msn
Betweenness	Il1b	Itgb1	B2m	Itgb2	Rac2	Myc	Vegfa	Ptgs2	Myom2	Cd44
Stress	Il1b	Itgb1	Itgb2	B2m	Vegfa	Rac2	Myc	Ptgs2	Cd44	Ccl2
Supplementary Table 3： The top 10 hub genes of 5 Algorithms in cytohubba
