# Supplementary material for: Exploring potential therapeutic agents for lipopolysaccharide-induced septic cardiomyopathy based on transcriptomics using bioinformatics
Source: Sci Rep. 2023 Nov 23;13:20589. doi: 10.1038/s41598-023-47699-0 (PMC10667505; doi:10.1038/s41598-023-47699-0)
Supplement: Supplementary file 6 — Supplementary Table 4. [file 41598_2023_47699_MOESM6_ESM.xlsx]

## Sheet: Sheet1
Algorithm	DMNC	MNC	BottleNeck	EcCentricity	Closeness	Radiality	Clustering
miRNA	rno-miR-541-5p	rno-miR-541-5p	rno-miR-26a-5p	rno-miR-327	rno-miR-327	rno-miR-327	rno-miR-327
	rno-miR-487b-3p	rno-miR-487b-3p	rno-miR-1896	rno-miR-541-5p	rno-miR-363-5p	rno-miR-363-5p	rno-miR-363-5p
	rno-miR-1224	rno-miR-1224	rno-miR-338-3p	rno-miR-487b-3p	rno-miR-671	rno-miR-671	rno-miR-671
	rno-miR-378a-5p	rno-miR-378a-5p	rno-miR-3557-5p	rno-miR-1224	rno-miR-665	rno-miR-665	rno-miR-665
	rno-miR-6334	rno-miR-6334	rno-miR-541-5p	rno-miR-378a-5p	rno-miR-3594-5p	rno-miR-3594-5p	rno-miR-3594-5p
	rno-miR-466b-5p	rno-miR-466b-5p	rno-miR-487b-3p	rno-miR-6334	rno-miR-1896	rno-miR-1896	rno-miR-1896
	rno-miR-92a-2-5p	rno-miR-92a-2-5p	rno-miR-1224	rno-miR-466b-5p	rno-miR-378a-5p	rno-miR-378a-5p	rno-miR-378a-5p
	rno-miR-466b-2-3p	rno-miR-466b-2-3p	rno-miR-378a-5p	rno-miR-92a-2-5p	rno-miR-877	rno-miR-877	rno-miR-877
	rno-miR-877	rno-miR-877	rno-miR-6334	rno-miR-466b-2-3p	rno-miR-3560	rno-miR-3560	rno-miR-3560
	rno-miR-423-5p	rno-miR-423-5p	rno-miR-466b-5p	rno-miR-877	rno-miR-3574	rno-miR-3574	rno-miR-3574
Supplementary Table 4： Hub miRNA targeted identified hub genes shown by CytoHubba.
